# Supplementary material for: Crystal structure of (NH4)2[FeII 5(HPO3)6], a new open-framework phosphite
Source: Acta Crystallogr Sect E Struct Rep Online. 2014 Oct 8;70(Pt 11):309–11. doi: 10.1107/S1600536814021783 (PMC4257287; doi:10.1107/S1600536814021783)
Supplement: Supplementary file 1 [file e-70-00309-sup1.cif]

##############################################################################
#                                                                            #
# This CIF contains the data in a paper accepted for publication in          #
# Acta Crystallographica Section E. It conforms to the requirements of       #
# Notes for Authors for Acta Crystallographica Section E, and has been       #
# peer reviewed under the auspices of the IUCr Commission on Journals.       #
#                                                                            #
# Full details of the Crystallographic Information File format               #
# are given in the paper "The Crystallographic Information File (CIF):       #
# a New Standard Archive File for Crystallography" by S. R. Hall, F. H.      #
# Allen and I. D. Brown [Acta Cryst. (1991), A47, 655-685].                  #
#                                                                            #
# The current version of the core CIF dictionary is obtainable from          #
# ftp://ftp.iucr.org/pub/cif_core.dic.                                       #
#                                                                            #
# Software is freely available for graphical display of the structure(s)     #
# in this CIF. For information consult the CIF software page                 #
# http://www.iucr.org/resources/cif/software.                                #
#                                                                            #
# This file may be used for bona fide research purposes within the           #
# scientific community so long as proper attribution is given to the journal # 
# article from which it was obtained.                                        #
#                                                                            #
##############################################################################
data_global
_audit_creation_method
;
Olex2 1.2
(compiled 2014.05.21 svn.r2940 for OlexSys, GUI svn.r4846)
;
_audit_conform_dict_name     cif_core.dic
_audit_conform_dict_version     2.4
data_I
_database_code_depnum_ccdc_archive 'CCDC 1027279'
_audit_creation_method
;
Olex2 1.2
(compiled 2014.05.21 svn.r2940 for OlexSys, GUI svn.r4846)
;
_chemical_name_systematic
;
Diammonium hexaphosphitopentaferrate(II)
;
_chemical_name_common     ?
_chemical_formula_moiety     '2(N1 H4 +), Fe5 H6 O18 P6 2-'
_chemical_formula_sum     'Fe5 H14 N2 O18 P6'
_chemical_formula_iupac     '(N H4)2 [Fe5 (H P O3)6]'
_chemical_formula_weight     795.20
_chemical_melting_point     ?
_shelx_space_group_comment
;
The symmetry employed for this shelxl refinement is uniquely defined
by the following loop, which should always be used as a source of
symmetry information in preference to the above space-group names.
They are only intended as comments.
;
_space_group_crystal_system     trigonal
_space_group_name_H-M_alt     'P -3 c 1'
_space_group_name_Hall     '-P 3 2"c'
loop_
    _space_group_symop_operation_xyz
    'x, y, z'
    '-y, x-y, z'
    '-x+y, -x, z'
    'y, x, -z+1/2'
    'x-y, -y, -z+1/2'
    '-x, -x+y, -z+1/2'
    '-x, -y, -z'
    'y, -x+y, -z'
    'x-y, x, -z'
    '-y, -x, z-1/2'
    '-x+y, y, z-1/2'
    'x, x-y, z-1/2'
_cell_length_a     10.3862(15)
_cell_length_b     10.3862(15)
_cell_length_c     9.2089(14)
_cell_angle_alpha     90
_cell_angle_beta     90
_cell_angle_gamma     120
_cell_volume     860.3(3)
_cell_formula_units_Z     2
_cell_measurement_reflns_used     2414
_cell_measurement_theta_min     2.2530
_cell_measurement_theta_max     28.2900
_cell_measurement_temperature     100.0(10)
_exptl_crystal_description     'acicular'
_exptl_crystal_colour     'dark green'
_exptl_crystal_size_max     0.176
_exptl_crystal_size_mid     0.046
_exptl_crystal_size_min     0.024
_exptl_crystal_density_diffrn     3.070
_exptl_crystal_density_meas     ?
_exptl_crystal_density_method     'not measured'
_exptl_crystal_F_000     784
loop_
    _exptl_crystal_face_index_h
    _exptl_crystal_face_index_k
    _exptl_crystal_face_index_l
    _exptl_crystal_face_perp_dist
    0 0 -1 0.0880
    0 -4 0 0.0058
    3 -2 0 0.0403
    -2 1 0 0.0044
    0 4 0 0.0186
    0 0 1 0.0880
_exptl_absorpt_coefficient_mu     4.776
_exptl_absorpt_correction_type     gaussian
_exptl_absorpt_process_details
;
(<i>CrysAlis PRO</i>; Agilent, 2014)
;
_exptl_absorpt_correction_T_min     0.566
_exptl_absorpt_correction_T_max     0.893
_exptl_special_details     ?
_diffrn_ambient_temperature     100.0(10)
_diffrn_radiation_type     MoK\a
_diffrn_radiation_wavelength     0.71073
_diffrn_radiation_monochromator     mirror
_diffrn_measurement_device_type
                                   'Agilent SuperNova (single source at offset)'
_diffrn_measurement_device     'four-circle \k-geometry diffractometer'
_diffrn_measurement_method     '\w scans'
_diffrn_detector_area_resol_mean     16.2439
_diffrn_reflns_number     6343
_diffrn_reflns_av_R_equivalents     0.0727
_diffrn_reflns_theta_min     2.212
_diffrn_reflns_theta_max     27.483
_diffrn_reflns_theta_full     25.242
_diffrn_measured_fraction_theta_max     1.000
_diffrn_measured_fraction_theta_full     1.000
_diffrn_reflns_limit_h_min     -13
_diffrn_reflns_limit_h_max     11
_diffrn_reflns_limit_k_min     -10
_diffrn_reflns_limit_k_max     13
_diffrn_reflns_limit_l_min     -11
_diffrn_reflns_limit_l_max     11
_refine_special_details
;
Refinement of <i>F</i>^2^ against ALL reflections. The weighted <i>R</i>-factor
<i>wR</i> and goodness of fit <i>S</i> are based on <i>F</i>^2^, conventional
<i>R</i>-factors <i>R</i> are based on <i>F</i>, with <i>F</i> set to zero for
negative <i>F</i>^2^. The threshold expression of <i>F</i>^2^ >
2\s(<i>F</i>^2^) is used only for calculating <i>R</i>-factors(gt) <i>etc</i>.
and is not relevant to the choice of reflections for refinement.
<i>R</i>-factors based on <i>F</i>^2^ are statistically about twice as large
as those based on <i>F</i>, and <i>R</i>- factors based on ALL data will be
even larger.
;
_reflns_number_total     659
_reflns_number_gt     618
_reflns_threshold_expression     I>2\s(I)
_refine_ls_structure_factor_coef     Fsqd
_refine_ls_matrix_type     full
_refine_ls_R_factor_all     0.0364
_refine_ls_R_factor_gt     0.0332
_refine_ls_wR_factor_gt     0.0632
_refine_ls_wR_factor_ref     0.0651
_refine_ls_goodness_of_fit_ref     1.168
_refine_ls_restrained_S_all     1.156
_refine_ls_number_reflns     659
_refine_ls_number_parameters     68
_refine_ls_number_restraints     15
_refine_ls_hydrogen_treatment     refxyz
_refine_ls_weighting_scheme     calc
_refine_ls_weighting_details
              'w=1/[\s^2^(Fo^2^)+(0.0126P)^2^+2.2823P] where P=(Fo^2^+2Fc^2^)/3'
_atom_sites_solution_hydrogens     difmap
_atom_sites_solution_primary     direct
_atom_sites_solution_secondary     difmap
_refine_ls_shift/su_max     0.000
_refine_ls_shift/su_mean     0.000
_refine_diff_density_max     0.527
_refine_diff_density_min     -0.763
_refine_ls_extinction_method     none
_refine_ls_extinction_coef     .
loop_
    _atom_type_symbol
    _atom_type_description
    _atom_type_scat_dispersion_real
    _atom_type_scat_dispersion_imag
    _atom_type_scat_source
    'Fe' 'Fe' 0.3463 0.8444
                         'International Tables Vol C Tables 4.2.6.8 and 6.1.1.4'
    'H' 'H' 0.0000 0.0000
                         'International Tables Vol C Tables 4.2.6.8 and 6.1.1.4'
    'N' 'N' 0.0061 0.0033
                         'International Tables Vol C Tables 4.2.6.8 and 6.1.1.4'
    'O' 'O' 0.0106 0.0060
                         'International Tables Vol C Tables 4.2.6.8 and 6.1.1.4'
    'P' 'P' 0.1023 0.0942
                         'International Tables Vol C Tables 4.2.6.8 and 6.1.1.4'
_computing_data_collection
;
CrysAlis PRO (Agilent, 2014)
;
_computing_cell_refinement
;
CrysAlis PRO (Agilent, 2014)
;
_computing_data_reduction
;
CrysAlis PRO (Agilent, 2014)
;
_computing_structure_solution
;
SUPERFLIP (Palatinus & Chapuis, 2007)
;
_computing_structure_refinement
;
SHELXL2014 (Sheldrick, 2008)
;
_computing_molecular_graphics
;
DIAMOND (Brandenburg, 2010)
;
_computing_publication_material
;
OLEX2 (Dolomanov <i>et al.</i>,  2009)
;
loop_
    _atom_site_type_symbol
    _atom_site_label
    _atom_site_fract_x
    _atom_site_fract_y
    _atom_site_fract_z
    _atom_site_U_iso_or_equiv
    _atom_site_adp_type
    _atom_site_calc_flag
    _atom_site_occupancy
    _atom_site_disorder_assembly
    _atom_site_disorder_group
    Fe Fe1 0.61330(9) 0.0000 0.2500 0.0209(2) Uani d 1 . .
    Fe Fe2 0.6667 0.3333 0.33453(10) 0.0202(3) Uani d 1 . .
    P P1 0.88002(13) 0.29352(13) 0.09044(10) 0.0224(3) Uani d 1 . .
    H H1P 1.020(5) 0.343(3) 0.091(2) 0.027 Uiso d 1 . .
    O O2 0.8512(3) 0.3935(3) 0.1927(3) 0.0234(7) Uani d 1 . .
    O O3 0.8404(3) 0.3102(4) -0.0665(3) 0.0243(7) Uani d 1 . .
    O O1 0.8063(4) 0.1345(4) 0.1440(3) 0.0284(8) Uani d 1 . .
    N N2 0.970(5) -0.047(3) 0.059(2) 0.045(9) Uani d 0.1667 A -2
    N N1 1.024(5) -0.015(6) 0.2033(17) 0.020(7) Uani d 0.1667 B -1
loop_
    _atom_site_aniso_label
    _atom_site_aniso_U_11
    _atom_site_aniso_U_22
    _atom_site_aniso_U_33
    _atom_site_aniso_U_12
    _atom_site_aniso_U_13
    _atom_site_aniso_U_23
    Fe1 0.0286(4) 0.0250(5) 0.0080(4) 0.0125(2) 0.00013(16) 0.0003(3)
    Fe2 0.0264(4) 0.0264(4) 0.0077(4) 0.01319(19) 0.000 0.000
    P1 0.0278(6) 0.0323(7) 0.0066(4) 0.0148(5) -0.0011(4) -0.0018(4)
    O2 0.0265(17) 0.0314(17) 0.0088(12) 0.0119(14) -0.0013(11) -0.0049(12)
    O3 0.0330(18) 0.0366(18) 0.0062(11) 0.0195(15) -0.0043(11) -0.0037(12)
    O1 0.041(2) 0.0311(18) 0.0123(13) 0.0176(16) -0.0007(13) -0.0011(13)
    N2 0.036(17) 0.040(17) 0.051(11) 0.014(13) -0.015(15) 0.004(10)
    N1 0.012(17) 0.011(15) 0.030(8) 0.002(7) 0.002(9) -0.002(10)
_geom_special_details
;
All e.s.d.'s (except the e.s.d. in the dihedral angle between two l.s. planes)
are estimated using the full covariance matrix. The cell e.s.d.'s are taken
into account individually in the estimation of e.s.d.'s in distances, angles
and torsion angles; correlations between e.s.d.'s in cell parameters are only
used when they are defined by crystal symmetry. An approximate (isotropic)
treatment of cell e.s.d.'s is used for estimating e.s.d.'s involving l.s.
planes.
;
loop_
    _geom_bond_atom_site_label_1
    _geom_bond_atom_site_label_2
    _geom_bond_site_symmetry_2
    _geom_bond_distance
    _geom_bond_publ_flag
    Fe1 O2 4_545 2.086(3) ?
    Fe1 O2 3_665 2.086(3) ?
    Fe1 O3 10_666 2.217(3) ?
    Fe1 O3 9_545 2.217(3) ?
    Fe1 O1 . 2.030(3) ?
    Fe1 O1 5 2.030(3) ?
    Fe2 O2 . 2.138(3) ?
    Fe2 O2 3_665 2.138(3) ?
    Fe2 O2 2_655 2.138(3) ?
    Fe2 O3 10_666 2.140(3) ?
    Fe2 O3 11_656 2.140(3) ?
    Fe2 O3 12_556 2.140(3) ?
    P1 O2 . 1.538(3) ?
    P1 O3 . 1.536(3) ?
    P1 O1 . 1.514(3) ?
    O2 Fe1 2_655 2.086(3) ?
    O3 Fe1 8_665 2.217(3) ?
    O3 Fe2 10_665 2.140(3) ?
    P1 H1P . 1.28(5) ?
loop_
    _geom_angle_atom_site_label_1
    _geom_angle_atom_site_label_2
    _geom_angle_atom_site_label_3
    _geom_angle_site_symmetry_1
    _geom_angle_site_symmetry_3
    _geom_angle
    _geom_angle_publ_flag
    O2 Fe1 O2 4_545 3_665 87.23(17) ?
    O2 Fe1 O3 3_665 9_545 102.21(11) ?
    O2 Fe1 O3 3_665 10_666 76.48(10) ?
    O2 Fe1 O3 4_545 9_545 76.48(10) ?
    O2 Fe1 O3 4_545 10_666 102.21(11) ?
    O3 Fe1 O3 9_545 10_666 178.24(17) ?
    O1 Fe1 O2 5 3_665 165.86(10) ?
    O1 Fe1 O2 5 4_545 87.80(12) ?
    O1 Fe1 O2 . 3_665 87.80(12) ?
    O1 Fe1 O2 . 4_545 165.86(10) ?
    O1 Fe1 O3 5 9_545 89.46(11) ?
    O1 Fe1 O3 . 10_666 89.46(11) ?
    O1 Fe1 O3 . 9_545 91.67(11) ?
    O1 Fe1 O3 5 10_666 91.67(11) ?
    O1 Fe1 O1 5 . 99.93(18) ?
    O2 Fe2 O2 3_665 2_655 86.57(11) ?
    O2 Fe2 O2 . 2_655 86.57(11) ?
    O2 Fe2 O2 . 3_665 86.57(11) ?
    O2 Fe2 O3 . 10_666 92.54(11) ?
    O2 Fe2 O3 2_655 12_556 92.54(11) ?
    O2 Fe2 O3 3_665 11_656 92.54(11) ?
    O2 Fe2 O3 2_655 10_666 163.65(12) ?
    O2 Fe2 O3 . 11_656 163.65(11) ?
    O2 Fe2 O3 . 12_556 77.08(11) ?
    O2 Fe2 O3 2_655 11_656 77.08(11) ?
    O2 Fe2 O3 3_665 12_556 163.65(11) ?
    O2 Fe2 O3 3_665 10_666 77.08(11) ?
    O3 Fe2 O3 10_666 11_656 103.18(9) ?
    O3 Fe2 O3 10_666 12_556 103.18(9) ?
    O3 Fe2 O3 12_556 11_656 103.18(9) ?
    O3 P1 O2 . . 110.28(17) ?
    O1 P1 O2 . . 111.96(17) ?
    O1 P1 O3 . . 114.29(17) ?
    Fe1 O2 Fe2 2_655 . 103.34(12) ?
    P1 O2 Fe1 . 2_655 127.30(17) ?
    P1 O2 Fe2 . . 128.71(18) ?
    Fe2 O3 Fe1 10_665 8_665 99.01(10) ?
    P1 O3 Fe1 . 8_665 124.27(18) ?
    P1 O3 Fe2 . 10_665 134.56(18) ?
    P1 O1 Fe1 . . 133.9(2) ?
    O1 P1 H1P . . 106.9(14) ?
    O2 P1 H1P . . 107.0(12) ?
    O3 P1 H1P . . 105.9(12) ?
loop_
    _geom_torsion_atom_site_label_1
    _geom_torsion_atom_site_label_2
    _geom_torsion_atom_site_label_3
    _geom_torsion_atom_site_label_4
    _geom_torsion_site_symmetry_1
    _geom_torsion_site_symmetry_2
    _geom_torsion_site_symmetry_3
    _geom_torsion_site_symmetry_4
    _geom_torsion
    _geom_torsion_publ_flag
    O2 P1 O3 Fe1 . . . 8_665 120.4(2) ?
    O2 P1 O3 Fe2 . . . 10_665 -39.2(3) ?
    O2 P1 O1 Fe1 . . . . 34.8(3) ?
    O3 P1 O2 Fe1 . . . 2_655 -89.9(2) ?
    O3 P1 O2 Fe2 . . . . 101.0(2) ?
    O3 P1 O1 Fe1 . . . . -91.5(3) ?
    O1 P1 O2 Fe1 . . . 2_655 141.7(2) ?
    O1 P1 O2 Fe2 . . . . -27.5(3) ?
    O1 P1 O3 Fe1 . . . 8_665 -112.4(2) ?
    O1 P1 O3 Fe2 . . . 10_665 88.0(3) ?
_shelx_hkl_file
;
   0   0  -1 53.6372 43.1601   1
   0   0  -2 219571. 3060.21   1
   0   0  -3 108.267 108.628   1
   0   0  -4 34623.2 1711.68   1
   0   0  -5 98.0543 131.090   1
   0   0  -5 222.998 229.099   3
   0   0  -6 134511. 4327.23   3
   0   0  -6 126583. 4024.91   1
   0   0  -7 834.073 381.923   1
   0   0  -7 675.287 423.974   3
   0   0  -8 795.966 403.033   3
   0   0  -8 844.780 364.699   1
   0   0  -8 807.458 395.754   5
   0   0  -9 269.979 313.762   1
   0   0  -9 51.6697 179.005   5
   0   0  -9-51.9161 617.553   3
   0   0 -10 8993.78 1504.18   5
   0   0 -10 8622.30 1405.03   1
   0   0 -10 10000.0 1565.45   3
   0   0 -11 64.9572 134.170   1
   0   0 -11-133.944 158.806   5
   1   0 -12 27445.5 2913.85   1
   1   0 -12 26233.7 2967.50   5
  -1   1 -12 27820.3 2954.63   5
   1   0 -11 157.621 267.873   5
   0  -1 -11-291.455 319.306   3
   1   0 -11 282.580 267.393   1
  -1   1 -11-167.061 237.338   5
  -1   1 -10 1760.43 637.625   3
  -1   1 -10 2397.66 800.988   5
   0  -1 -10 1888.18 735.272   3
   1   0 -10 1671.25 628.010   1
   0  -1 -10 1856.60 671.366   5
  -1   1 -10 2171.34 654.876   1
   1   0 -10 2244.14 784.483   5
   0  -1  -9 184.728 206.149   1
   1   0  -9 267.027 237.048   3
   1   0  -9 147.955 249.774   1
  -1   1  -9 55.9346 164.201   3
   0  -1  -9-88.0163 245.033   3
  -1   1  -9 320.827 292.847   5
   0  -1  -9 92.8061 237.094   5
  -1   1  -9 185.250 169.124   1
   0  -1  -8 64938.6 3378.16   5
   0  -1  -8 66531.7 3694.38   3
  -1   1  -8 62237.4 3532.30   5
  -1   1  -8 57486.9 3056.05   1
   0  -1  -8 59046.8 3318.19   1
   1   0  -8 66305.1 3470.83   3
   1   0  -8 57947.4 3314.53   1
  -1   1  -8 63540.0 3392.37   3
  -1   1  -7 6.52923 226.317   3
   0  -1  -7 250.391 221.702   1
   1   0  -7 95.0805 253.509   3
  -1   1  -7 35.5823 38.8299   2
   0  -1  -7 69.8889 131.203   5
   0  -1  -7 238.545 216.069   3
   1   0  -7-17.7195 148.055   1
  -1   1  -7 31.8918 124.567   1
  -1   1  -7 492.358 319.590   5
   0  -1  -6 965.976 348.414   1
   1   0  -6 1168.78 403.118   1
  -1   1  -6 1488.85 484.941   5
  -1   1  -6 971.142 318.310   1
  -1   1  -6 1194.81 352.321   2
  -1   1  -6 1252.93 376.784   3
  -1   1  -5 153.017 191.564   5
  -1   1  -5-38.1779 64.4727   2
  -1   1  -5 78.3014 174.358   1
   0  -1  -5-14.7350 40.2921   1
   1   0  -5 148.821 159.760   1
  -1   1  -5 65.3892 60.3977   3
   0  -1  -4 1070.19 147.517   6
  -1   0   4 730.357 120.017   7
   1   0  -4 888.852 306.803   1
  -1   1  -4 1241.40 329.964   3
  -1   1  -4 1219.96 302.426   1
  -1   1  -4 1283.43 366.907   5
   0  -1  -4 1284.66 345.244   1
  -1   1  -4 1291.69 314.089   2
  -1   1  -3-38.5313 110.295   5
   0  -1  -3 171.085 132.359   1
   1   0  -3 125.744 142.498   1
  -1   1  -3 91.6505 91.7749   2
  -1   1  -3 25.4702 85.7162   3
  -1   1  -3 35.6660 56.3320   1
  -1   0   2 18126.1 551.187   4
  -1   1  -2 18442.2 845.918   2
   1   0  -2 17697.2 1000.91   1
  -1   1  -2 20712.4 1081.03   5
  -1   1  -2 18449.5 910.416   3
  -1   1  -2 19278.9 1189.00   8
  -1   1  -2 17948.0 754.355   1
   0  -1  -2 18520.5 981.340   1
  -1   0   1 11.3818 29.1296   4
  -1   1  -1 35.5537 13.5054   8
   1   0  -1 121.570 68.6965   1
   0   1   1 101.010 66.2560   8
  -1   1  -1 58.9269 70.6798   4
  -1   1  -1 26.2549 50.4569   7
  -1   1  -1-31.7628 52.5129   5
  -1   1   0 130662. 1740.71   7
   0   1   0 131117. 2018.38   8
   1   0   0 135663. 1729.72   1
  -1   1   0 133346. 1677.28   5
  -1   1   0 131057. 1597.42   8
  -1   1   1 68.7406 84.4927   8
  -1   0  -1 17.5993 34.7202   3
  -1   1   1 20.8013 16.5033   7
  -1   0  -1 24.5783 43.8053   5
   1  -1  -1 62.1303 48.8076   1
   0   1  -2 18622.8 915.519   1
  -1   0  -2 18341.5 904.882   5
   0   1  -2 19156.7 1313.09   8
  -1   0  -2 19182.6 1038.20   3
   0   1  -2 18899.9 781.764   3
   1  -1  -2 18268.0 996.668   1
  -1   0  -3-42.5982 103.122   3
   0   1  -3 52.6032 54.7545   2
   0   1  -3 2.02631 27.5151   1
  -1   0  -3-19.6425 49.4235   5
   0   1  -3 67.4151 77.4159   3
   0   1  -3-32.4449 199.919   8
  -1   0  -3 110.252 104.569   1
   1  -1  -3 111.013 110.359   1
  -1   0  -4 1748.54 203.291   7
   0   1  -4 2306.12 429.240   1
   0   1  -4 2081.92 318.431   2
   1  -1  -4 3114.44 533.072   1
   0  -1   4 2411.72 209.155   6
  -1   0  -4 1723.38 454.044   3
   0   1  -4 2552.20 456.865   3
  -1   0  -4 2182.29 412.845   1
  -1   0  -4 2413.26 474.879   5
   0   1  -5 88.0537 128.642   1
   1  -1  -5-35.3932 86.2873   1
   0   1  -5-9.82677 95.3161   3
  -1   0  -5 70.5296 201.120   3
   0   1  -5 127.442 93.6465   2
  -1   0  -5-6.83758 104.636   1
  -1   0  -5-0.49348 84.0137   5
  -1   0  -6 916.323 356.742   3
   0   1  -6 818.346 319.785   1
   1  -1  -6 1110.06 391.943   1
  -1   0  -6 879.169 327.967   1
   0   1  -6 938.459 352.791   3
  -1   0  -6 877.869 345.116   5
   0   1  -6 762.001 243.554   2
   0   1  -7 101.731 159.637   3
  -1   0  -7 278.508 290.382   3
   1  -1  -7 131.238 220.989   1
  -1   0  -7 8.60168 189.114   5
  -1   0  -7-105.070 172.876   1
   0   1  -7 193.761 213.299   1
   1  -1  -8 21469.1 2029.84   1
   0   1  -8 24264.4 2063.32   3
   1  -1  -8 22063.3 2131.00   3
  -1   0  -8 23328.5 2008.08   1
   0   1  -8 24022.9 2249.02   5
  -1   0  -8 25098.5 2130.87   5
  -1   0  -8 25398.9 2269.58   3
   0   1  -8 22037.6 1980.79   1
   0   1  -9 293.406 301.409   1
  -1   0  -9 69.9779 140.062   5
   0   1  -9 24.4644 161.587   3
   0   1  -9 109.721 98.3792   5
   1  -1  -9-10.6136 112.227   1
   1  -1  -9-106.854 113.166   3
  -1   0  -9 213.042 298.923   3
  -1   0 -10 6963.94 1331.84   3
   1  -1 -10 6283.56 1213.95   5
   0   1 -10 6636.10 1340.61   5
   1  -1 -10 7842.80 1436.94   3
   0   1 -10 6835.03 1224.91   1
  -1   0 -10 7028.05 1279.09   5
   1  -1 -10 5692.53 1188.31   1
   1  -1 -11-122.445 177.359   5
   0   1 -11-15.6070 88.4507   1
   1  -1 -11 232.995 419.228   1
  -1   0 -11 83.3239 286.464   3
  -1   0 -11-83.0694 217.325   5
   0   1 -11-101.672 251.388   5
   0   1 -12 1053.52 609.030   5
   1   1   0 65.2079 59.7360   8
  -2   1   0 100.146 82.1597   4
  -2   1   0 89.6217 41.8762   8
   2  -1   0 155.098 79.1208   1
  -1  -1   0 87.0185 43.5162   3
  -1   2   0 118.127 68.6473   5
  -1   2   0 133.811 92.7112   8
  -2   1   0 169.718 96.7445   7
  -1  -1   0 133.784 133.010   6
  -1  -1  -1 55025.6 1594.44   3
   1   1  -1 59175.1 1958.92   8
  -1   2  -1 57662.0 1848.27   8
  -2   1  -1 54831.5 1584.06   5
  -2   1   1 58836.2 1557.07   7
  -2   1  -1 53830.9 1540.10   2
   2  -1  -1 61044.6 1654.51   1
  -1   2   1 58737.9 1636.44   8
  -1  -1   1 54182.2 1486.91   6
   1   1  -1 57829.6 1700.02   1
  -2   1  -1 57938.8 1157.07   8
  -1   2  -1 60039.3 1210.93   1
  -1  -1  -1 53645.6 1084.65   5
  -2   1  -1 54901.0 1662.57   4
  -2   1  -1 56421.4 1558.91   7
  -2   1   1 58123.9 1537.36   4
  -1   2  -1 53716.0 1564.19   5
  -1  -1  -1 52029.1 1473.87   6
   1   1   1 57117.5 1307.94   8
  -2   1  -2 481.320 181.998   5
  -2   1  -2 334.784 138.157   2
  -2   1  -2 365.982 157.300   8
  -2   1  -2 553.679 196.034   3
   2  -1  -2 910.306 237.228   1
  -1   2  -2 350.325 121.978   5
  -1   2   2 961.807 248.858   8
   1   1   2 531.941 147.820   8
  -1  -1   2 446.746 119.455   6
  -1   2  -2 687.039 246.045   8
  -1   2  -2 507.513 132.691   1
  -1  -1  -2 468.850 144.191   5
   1   1  -2 355.818 165.410   1
  -1  -1  -2 394.956 125.424   6
  -2   1   2 745.642 177.881   7
   1  -2  -2 788.928 219.115   1
   1   1  -2 536.393 274.631   8
  -2   1  -2 331.194 125.177   7
   1  -2  -3 174526. 3827.34   1
   1   1  -3 167407. 5132.40   8
   2  -1  -3 177944. 3942.40   1
  -1  -1   3 176213. 2598.81   6
  -1   2  -3 173894. 3090.78   3
  -2   1  -3 180816. 3637.95   2
  -1  -1  -3 178766. 3114.76   5
  -1   2  -3 174593. 2389.30   4
  -1  -1  -3 175788. 2603.59   6
  -2   1  -3 176213. 3757.59   3
  -1   2  -3 171424. 3107.75   1
  -2   1  -3 177819. 3677.60   5
  -2   1   3 174065. 2579.88   7
  -2   1  -3 177521. 2656.38   7
   1   1  -3 172277. 3718.95   1
  -1   2   3 178969. 3764.99   8
  -1   2  -3 188695. 4931.84   8
  -1   2  -3 179433. 4060.14   5
  -2   1  -4 23308.5 1500.10   5
  -1   2  -4 22137.0 1584.36   5
  -1  -1  -4 21179.5 1572.49   3
   1  -2  -4 20237.4 1448.84   1
  -2   1  -4 23688.4 1519.09   3
  -2   1  -4 22414.9 921.022   7
  -2   1  -4 22788.8 1406.31   2
  -1   2  -4 22381.5 1301.34   3
  -2   1   4 20011.1 851.029   7
   2  -1  -4 19370.8 1452.09   1
   1   1  -4 21591.4 1479.09   1
  -1   2  -4 22755.6 1971.17   8
  -1  -1  -4 22401.0 1277.84   5
  -1   2  -4 21144.0 1265.50   1
   2  -1  -5 41632.8 2316.88   1
   1   1  -5 44519.5 1996.82   3
  -1   2  -5 42953.1 2027.09   3
  -2   1  -5 39598.1 1891.44   1
  -1  -1  -5 43123.2 2445.95   3
  -1  -1  -5 45334.6 2075.29   5
  -2   1  -5 41546.7 2271.03   3
  -1   2  -5 40895.6 1697.53   2
  -2   1  -5 42655.4 2089.28   2
  -1   2  -5 43818.8 2434.53   5
   1   1  -5 38289.9 1197.05   2
   1   1  -5 41157.0 2235.90   1
  -2   1  -5 43448.4 2257.52   5
  -1   2  -5 39871.7 1940.96   1
   1  -2  -5 41650.0 2286.06   1
  -2   1  -6 149659. 4575.02   5
  -1  -1  -6 151783. 4251.32   5
   2  -1  -6 137989. 4600.70   1
  -2   1  -6 149909. 4210.79   2
  -2   1  -6 139897. 3962.07   1
  -2   1  -6 149705. 4634.40   3
   1  -2  -6 139214. 4548.78   1
  -1   2  -6 140330. 4051.23   1
  -1   2  -6 147722. 3493.96   2
  -1  -1  -6 142129. 4815.72   3
   1   1  -6 138805. 4469.92   1
   1   1  -6 149200. 4116.59   3
  -1   2  -6 150568. 4905.19   5
  -1   2  -6 148311. 4186.44   3
  -2   1  -7 6382.36 929.008   1
  -1   2  -7 6198.19 945.253   3
  -1  -1  -7 5811.20 1062.09   3
   2  -1  -7 6802.73 1088.47   1
   1   1  -7 5472.45 951.130   1
   1   1  -7 6544.53 987.120   3
  -2   1  -7 6366.46 922.836   2
  -2   1  -7 7148.19 1083.61   5
  -2   1  -7 6073.18 1027.62   3
  -1   2  -7 6410.31 937.977   1
   1  -2  -7 6771.34 1076.27   1
  -1   2  -7 6780.13 1143.96   5
  -1  -1  -7 6635.27 957.907   5
  -2   1  -8 41279.6 2474.38   2
  -1   2  -8 39212.3 2538.98   1
  -1   2  -8 43756.2 2682.53   3
  -1   2  -8 44787.9 3118.75   5
  -2   1  -8 41843.4 2881.78   3
   1   1  -8 38338.0 2733.48   1
  -1  -1  -8 41150.7 2613.01   5
   1  -2  -8 42499.9 2921.03   1
  -1  -1  -8 42188.5 3089.93   3
   2  -1  -8 41114.0 2893.85   1
  -2   1  -8 42430.2 2813.06   5
  -1   2  -9 76046.0 3731.31   1
   1  -2  -9 79917.3 3992.35   5
  -2   1  -9 79104.2 4159.36   3
   1  -2  -9 75971.6 4185.02   1
  -1  -1  -9 77876.8 4355.16   3
  -1   2  -9 77290.0 4393.96   5
   2  -1  -9 81082.4 4274.99   3
   1  -2  -9 81160.9 4548.74   3
   2  -1  -9 74256.2 4146.81   1
   1   1  -9 74834.2 4049.79   1
  -1  -1  -9 80861.7 3904.56   5
  -2   1  -9 75937.6 4039.02   5
  -1   2 -10 395.286 324.709   5
  -2   1 -10-148.475 347.807   5
  -2   1 -10 128.015 286.277   3
   1  -2 -10 18.4022 172.332   3
  -1  -1 -10-231.457 323.291   3
   2  -1 -10-49.9394 160.781   1
   1   1 -10 194.635 196.430   5
   1   1 -10 5.23363 179.646   1
   2  -1 -11 18762.4 2377.25   5
  -1  -1 -11 23697.3 2673.45   3
  -2   1 -11 22791.2 2533.49   3
  -2   1 -11 20964.7 2372.39   5
   1   1 -11 19931.8 2529.55   5
   1  -2 -11 22622.3 2714.30   3
   1   1 -11 20535.1 2342.07   1
  -1   2 -11 19792.1 2452.02   5
   2  -1 -11 21881.0 2528.30   1
   1   1  12 228.605 351.110   8
  -1  -1 -12 119.358 210.382   3
   2   0 -11-150.382 238.788   1
   0   2  11-71.1387 266.113   8
   0  -2 -11-536.515 504.852   3
  -2   2 -11-120.002 233.879   5
  -2   2 -10 7292.86 1377.19   5
   2   0 -10 6956.79 1354.64   1
   0  -2 -10 7185.45 1476.27   3
   0   2  10 7441.00 1413.18   8
   2   0  -9-109.306 189.284   1
  -2   2  -9 121.946 225.275   3
  -2   2  -9-126.517 197.828   5
   0  -2  -9-244.015 35.0073   3
   2   0  -8 1744.69 616.687   1
   0  -2  -8 1674.16 574.299   5
   2   0  -8 810.449 463.592   3
  -2   2  -8 1194.03 559.797   3
  -2   2  -8 2120.14 735.776   5
  -2   2  -8 1324.40 488.497   1
   0  -2  -8 1075.73 561.464   3
  -2   2  -7 185.591 163.052   3
   2   0  -7 138.579 186.173   1
   0  -2  -7 23.0250 106.886   5
  -2   2  -7 81.9548 206.951   5
  -2   2  -7 42.1673 74.5415   2
  -2   2  -7-95.2810 172.590   1
  -2   2  -6 12462.4 1404.41   5
  -2   2  -6 10413.2 1211.75   3
  -2   2  -6 10401.5 1047.49   1
  -2   2  -6 11048.6 1095.53   2
   0  -2  -6 12050.3 1183.11   5
   2   0  -6 9246.57 1253.41   1
  -2   2  -5 243.391 185.930   5
  -2   0   5 200.914 90.9801   7
   2   0  -5 19.8287 54.0627   1
  -2   2  -5 96.5820 111.925   1
  -2   2  -5-57.1481 82.4981   3
  -2   2  -5 80.8565 134.508   2
  -2   0   5 50.6341 45.5714   4
   0  -2  -5 188.109 154.771   5
  -2   2  -4 198646. 4615.62   5
  -2   2  -4 204736. 5625.58   8
  -2   2  -4 185941. 3414.90   1
  -2   2  -4 199387. 3921.35   2
   0   2   4 199344. 4384.02   8
   0  -2  -4 192635. 3552.54   5
  -2   0   4 182248. 2449.61   4
  -2   2  -4 196518. 4200.17   3
   2   0  -4 198851. 4717.63   1
  -2   2  -3 34.5477 96.9955   4
  -2   2  -3 64.6802 113.180   3
  -2   2  -3 55.5741 92.5497   2
   0   2   3 29.9707 6.67686   8
  -2   2  -3 143.416 87.7565   1
  -2   0   3 85.8742 74.2211   4
  -2   2  -3 97.0932 97.8368   5
  -2   2  -3 11.2535 90.0856   8
   2   0  -3 39.8976 47.5839   1
   0  -2  -3 10.5283 13.1208   5
  -2   2  -2 436683. 2982.02   1
  -2   2  -2 444575. 4737.66   4
   0  -2  -2 428418. 2980.18   5
   0   2   2 452327. 5147.98   8
   2   0  -2 461407. 5756.16   1
  -2   2  -2 448232. 5450.87   5
  -2   0   2 436259. 4141.79   4
  -2   0   1 78.1281 41.9120   2
   2   0  -1 89.4318 76.8875   1
   0   2   1-2.56619 41.2258   8
  -2   2  -1 74.5412 65.2989   4
  -2   2  -1 45.2682 90.6469   8
  -2   2  -1 87.6971 83.3297   7
  -2   2  -1 25.2519 71.6875   5
   2  -2   0 177.975 58.5193   1
   2   0   0 131.465 89.1066   8
  -2   2   0 54.5046 27.5759   8
  -2   2   0 165.712 91.1419   5
   0   2   0 199.792 137.231   8
   2   0   0 165.913 123.444   1
  -2   2   0 115.742 90.9496   7
  -2   2   1 27.3017 47.5156   7
   2  -2  -1 55.6752 16.4377   1
   0   2  -1 12.9089 81.7230   8
  -2   0  -1 44.1267 21.1422   5
   0   2  -1 36.7290 65.4801   1
  -2   2   1 116.805 103.809   8
  -2   0  -1 91.3746 94.7676   3
   2  -2  -2 139212. 3065.27   1
   0   2  -2 147968. 2903.91   1
  -2   2   2 150917. 3161.01   8
  -2   0  -2 150020. 2748.41   5
  -2   0  -2 145352. 3188.31   3
   0   2  -2 158180. 4067.33   8
  -2   0  -3 37.5383 57.6072   3
  -2   0  -3 22.5767 108.738   5
   0   2  -3-0.89027 96.4429   3
   0   2  -3-44.7600 14.5213   8
   2  -2  -3-13.7355 28.9771   1
   0   2  -4 53220.3 2216.30   1
  -2   0  -4 55964.7 2520.63   3
  -2   0  -4 59028.9 2225.26   5
   0   2  -4 57299.9 3350.70   8
   0   2  -4 57120.1 1896.54   3
   2  -2  -4 53075.0 2429.72   1
   0   2  -5-45.1629 115.365   3
  -2   0  -5 114.902 59.9854   7
  -2   0  -5 12.9073 57.7461   3
  -2   0  -5 124.644 108.027   5
   0   2  -5 337.482 208.404   1
   2  -2  -5 74.5048 182.064   1
  -2   0  -6 123622. 3988.35   5
  -2   0  -6 121293. 4351.37   3
   2  -2  -6 108799. 4110.95   1
   0   2  -6 128328. 3692.67   3
   0   2  -6 115415. 3897.89   1
   0   2  -7 60.6544 128.088   1
   0   2  -7-6.87454 50.3805   3
  -2   0  -7-68.7982 91.4872   3
  -2   0  -7 91.4916 192.655   5
   2  -2  -7 44.3817 84.8584   1
   0   2  -8 19207.6 1846.27   1
  -2   0  -8 19659.9 2026.39   3
  -2   0  -8 20994.4 1917.13   5
   2  -2  -8 18113.1 1934.96   1
   0   2  -8 18345.8 2058.32   5
   0   2  -9 321.086 239.758   1
   0   2  -9 88.4279 259.218   5
  -2   0  -9-85.7145 118.622   3
  -2   0  -9-239.079 236.825   5
   2  -2  -9-6.77102 94.0203   1
   2  -2 -10 12596.0 1830.11   1
  -2   0 -10 14284.8 1931.74   3
   2  -2 -10 13435.5 1957.01   3
  -2   0 -10 12886.8 1697.35   5
   0   2 -10 13315.7 1710.57   1
   0   2 -10 13259.1 1967.92   5
  -2   0 -11 289.538 279.424   3
   2  -2 -11 107.246 201.113   1
   0   2 -11-272.919 395.468   5
  -2   0 -12 1293.76 607.854   3
  -1  -2 -11 2511.54 884.289   3
   3  -1 -11 4467.06 1236.77   1
  -2   3 -11 4070.78 1137.05   5
   2   1 -11 4104.16 1137.79   1
  -1   3  11 5271.76 1378.94   8
   1   2  11 5279.83 1256.78   8
  -3   2 -11 5022.45 1211.72   5
   1  -3 -11 4982.12 1331.46   3
   2   1 -10 2781.70 925.870   1
  -3   2 -10 2543.41 798.472   3
   1   2  10 2988.57 957.846   8
  -2   3 -10 3159.70 946.032   5
  -1   3  10 3318.18 989.574   8
  -1  -2 -10 2365.56 866.887   3
  -3   2 -10 3171.93 956.451   5
   3  -1 -10 3432.38 992.556   1
   1  -3 -10 1991.57 803.660   3
  -2   3  -9 18004.2 2112.12   5
  -3   2  -9 18165.7 1980.05   3
  -1   3   9 16022.0 1972.04   8
   2   1  -9 16403.6 1974.79   1
  -3   2  -9 16797.5 1912.12   5
   1   2   9 17399.4 1959.53   8
   3  -1  -9 14361.9 1891.40   1
  -1  -2  -9 18646.7 2242.70   3
   1   2   8 854.723 350.854   8
  -3   2  -8 975.082 408.891   2
  -2   3  -8 1326.67 592.234   5
   3  -1  -8 778.193 440.816   1
  -1  -2  -8 1838.89 686.738   3
  -3   2  -8 980.327 458.329   3
   2   1  -8 1309.28 519.177   1
  -2   3  -8 1084.60 398.987   3
  -1  -2  -8 1058.09 394.301   5
  -3   2  -8 903.623 396.061   5
  -1   3   8 1152.69 486.360   8
  -2   3  -7 66306.6 3040.45   3
  -3   2  -7 63564.5 3252.75   3
  -2   3  -7 62139.9 2791.70   1
  -1  -2  -7 65441.9 2872.20   5
  -3   2  -7 63570.9 3307.80   5
  -3   2  -7 64789.0 2991.00   2
  -1  -2  -7 64453.5 3650.67   3
  -2   3  -7 65814.4 3579.26   5
   3  -1  -7 61695.3 3451.06   1
   1   2   7 63803.6 3241.21   8
   2   1  -7 62343.8 3419.29   1
  -1   3   7 61105.7 3337.41   8
  -2   3  -6 34848.3 1909.61   1
  -3   2  -6 36208.7 2304.95   3
  -3   2  -6 36235.0 2318.79   5
   1   2   6 35841.0 2242.39   8
  -2   3  -6 39143.5 2144.37   3
  -1   3   6 35811.4 2365.12   8
  -3   2  -6 37069.0 2136.06   2
  -1  -2  -6 38670.4 2635.59   3
  -2   3  -6 38851.1 2568.66   5
  -1  -2  -6 38600.0 2000.03   5
   3  -1  -6 36291.9 2503.29   1
   2   1  -6 33868.9 2339.76   1
  -2   3  -5 8395.88 1398.37   8
  -1   3   5 9592.14 1189.77   8
  -1  -2  -5 7714.18 717.551   6
  -2   3  -5 6652.38 763.117   1
  -2   3  -5 9375.90 999.496   3
   3  -1  -5 7605.32 1059.29   1
  -3   2  -5 7049.10 940.636   2
  -3   2  -5 8761.84 1052.89   3
   2   1  -5 7317.71 1086.39   1
   1   2   5 10689.5 1157.94   8
  -3   2  -5 10372.1 1162.33   5
  -2   3  -5 9648.91 1237.94   5
  -3   1   5 11929.5 840.592   4
  -1  -2  -5 9856.88 945.350   5
  -3   1   5 8237.30 693.016   7
   2   1  -4 56088.0 2585.16   1
  -3   2  -4 58998.7 1875.93   7
  -1   3   4 53282.5 2449.18   8
  -2   3  -4 57853.0 1811.95   4
  -2   3  -4 55730.3 1888.28   1
  -3   1   4 53890.0 1791.91   7
  -3   2  -4 58397.8 2358.39   2
  -1  -2  -4 58029.8 1854.48   5
  -3   2  -4 58288.2 2491.60   5
   3  -1  -4 52919.8 2539.54   1
  -2   3  -4 61068.3 2698.11   5
  -3   2  -4 58090.2 2456.39   3
  -1  -2  -4 59315.7 1900.92   6
  -3   1   4 54086.2 1786.85   4
   1   2   4 58939.6 2367.87   8
  -2   3  -4 62863.9 3243.56   8
  -3   2  -3 24678.5 1492.24   5
   3  -1  -3 24396.6 1587.60   1
  -3   1   3 24195.8 1205.73   4
  -3   2  -3 25035.4 1232.50   7
  -3   1   3 23642.5 1216.39   7
  -3   2  -3 26250.6 1602.51   8
  -2   3  -3 24732.2 1567.44   5
   2   1  -3 28678.7 1692.61   1
  -1   3   3 22177.5 1438.35   8
  -1  -2  -3 27674.7 1313.14   6
  -1  -2  -3 25257.3 1005.96   5
  -3   2  -3 24187.1 1417.43   2
   2   1  -3 27355.2 2207.92   8
  -2   3  -3 24088.5 1050.55   1
  -2   3  -3 23305.1 1158.33   4
   1   2   3 28569.2 1454.80   8
  -2   3  -3 24797.6 1754.33   8
  -2  -1   3 27871.0 1291.73   6
  -3   2  -2 147771. 3330.61   5
   2   1  -2 146528. 4503.96   8
  -1  -2  -2 143478. 1970.88   5
  -2   3  -2 157483. 3528.34   5
  -3   1   2 149680. 3044.63   4
  -3   2  -2 145192. 3339.17   4
  -2   3  -2 156887. 2109.15   1
   1   2   2 151460. 3004.37   8
   3  -1  -2 159283. 3578.55   1
  -3   2  -2 153782. 3050.93   7
  -3   1   2 151546. 3118.95   7
  -2  -1   2 151653. 3059.29   6
  -1   3   2 145510. 3319.36   8
  -2   3  -2 165539. 3985.19   8
   2   1  -2 157121. 3650.89   1
  -3   2  -2 162406. 3090.59   8
  -3   2  -2 151231. 3278.25   2
   2   1  -1 168653. 3786.82   8
   3  -2   1 161899. 1686.42   1
  -2   3  -1 151086. 2961.12   5
  -3   2  -1 152628. 3194.85   5
  -3   1   1 152857. 3161.05   7
  -3   2  -1 151013. 2437.48   8
  -3   1   1 154354. 3145.67   4
   1   2   1 159493. 3024.22   8
  -2   3  -1 157657. 2114.05   1
   3  -1  -1 164313. 3225.57   1
  -3   2  -1 147378. 3256.94   4
  -2   3  -1 150933. 3529.23   8
   2   1  -1 170181. 3543.01   1
  -1   3   1 154938. 3282.15   8
  -3   2  -1 152422. 3025.21   7
  -2  -1   1 155083. 3058.96   6
  -2  -1   0 20633.9 1117.33   6
  -2   3   0 21187.7 1193.72   8
  -3   1   0 21306.8 1203.04   4
   1   2   0 21897.1 1349.37   1
   2   1   0 21751.9 1279.30   1
   3  -1   0 22175.0 1026.47   1
  -2  -1   0 19706.5 849.179   3
  -3   1   0 19146.1 971.960   2
  -2   3   0 20815.6 967.564   5
  -3   2   0 20428.9 860.588   8
   3  -2   0 21374.6 867.795   1
  -3   1   0 17956.3 663.611   8
  -1   3   0 19499.0 799.541   5
  -3   2   0 20541.9 1111.47   7
   1   2   0 21931.4 1251.67   8
   2   1   0 22191.3 1075.93   8
  -3   2   0 20940.3 1174.63   4
  -3   1   0 20055.2 1161.54   7
  -1   3   0 21927.1 1357.81   8
  -3   2   1 67765.5 1942.24   8
   2   1   1 80765.5 1782.78   8
   3  -2  -1 74592.9 2033.41   1
   1   2  -1 81448.6 2706.65   8
  -2   3   1 75559.9 2233.24   8
  -2  -1  -1 73969.1 2105.50   6
  -3   1  -1 74991.1 2241.05   7
  -1   3  -1 74333.3 2118.60   5
   1   2  -1 77664.4 2411.13   1
  -3   2   1 75010.6 2212.85   4
  -2  -1  -1 71293.3 2042.42   3
  -3   1  -1 75095.2 2175.05   5
  -1   3  -1 77744.3 2668.79   8
  -3   2   1 71206.4 2068.02   7
  -3   1  -1 70524.2 2103.86   2
  -1   3  -1 76458.1 2043.39   1
  -1   3  -2 17010.8 1210.92   5
  -2  -1  -2 14623.6 950.854   6
   2  -3  -2 13696.0 1059.47   1
  -3   1  -2 15006.2 1088.66   2
   3  -2  -2 12308.5 1010.95   1
  -3   2   2 14326.9 938.286   7
  -2   3   2 15953.5 1140.51   8
  -2  -1  -2 13368.0 1046.56   3
  -3   1  -2 19398.6 1183.74   5
   1   2  -2 15361.9 1411.07   8
  -2  -1  -2 17863.0 929.977   5
  -1   3  -2 18178.6 1421.81   8
   2   1   2 18251.6 877.255   8
  -3   1  -2 16162.7 1035.34   7
  -1   3  -3 22739.6 1559.38   5
   1   2  -3 24575.3 2089.96   8
  -3   2   3 22531.0 1153.54   7
  -2  -1  -3 24669.4 1595.59   3
   1   2  -3 25392.9 1544.59   1
  -1   3  -3 21026.2 1176.50   1
  -2  -1  -3 23944.6 1206.11   6
   1   2  -3 19586.5 729.783   3
  -1  -2   3 24767.8 1253.74   6
   3  -2  -3 22465.4 1497.93   1
  -3   1  -3 22744.2 1217.44   7
  -1   3  -3 24215.6 1855.88   8
  -3   1  -3 22319.8 1464.85   2
   2  -3  -3 22537.9 1477.08   1
  -3   1  -3 22322.8 1353.92   5
  -2  -1  -3 21482.2 1098.16   5
  -3   1  -3 21501.4 1415.04   3
  -2   3   3 22814.5 1477.79   8
   2   1   3 26519.0 1271.60   8
   2   1   4 31272.0 1590.02   8
   1   2  -4 28943.8 1793.26   1
  -1  -2   4 31374.5 1394.42   6
  -3   1  -4 29752.0 1378.00   7
  -1   3  -4 29861.6 1947.01   5
   3  -2  -4 31792.2 1958.88   1
   1   2  -4 30551.6 2555.68   8
  -3   1  -4 29043.7 1782.79   2
  -3   1  -4 29943.0 1706.38   5
  -2  -1  -4 29180.2 1474.06   5
  -2  -1  -4 29844.2 1953.06   3
  -3   1  -4 30648.0 1848.15   3
  -1   3  -4 27774.0 1055.24   4
   2  -3  -4 30982.9 1910.91   1
  -1   3  -4 30415.8 2368.28   8
  -1   3  -4 27474.9 1522.98   1
  -2   3   4 32840.3 1961.87   8
   1   2  -4 31391.3 1239.16   3
  -3   2   4 30934.1 1342.19   7
  -1  -2   5 103760. 2452.37   6
  -1   3  -5 104371. 4004.88   5
  -2  -1  -5 96087.0 2972.62   5
  -3   1  -5 101032. 2425.49   7
  -2  -1  -5 104837. 3990.97   3
  -1   3  -5 101007. 4889.78   8
  -2   3   5 99348.4 3659.56   8
  -3   1  -5 104123. 3569.66   2
  -1   3  -5 104485. 2940.79   3
   3  -2  -5 102347. 3820.44   1
  -1   3  -5 100595. 3166.74   1
   2  -3  -5 100401. 3735.27   1
   1   2  -5 97354.1 3582.47   1
   1   2  -5 107977. 2775.18   3
  -3   1  -5 99630.4 3378.53   5
  -3   1  -5 103325. 3712.29   3
  -1   3  -6 53487.0 2357.88   3
   1   2  -6 48693.0 2725.99   1
   3  -2  -6 50337.7 2907.24   1
  -1   3  -6 50053.9 3002.67   5
  -1   3  -6 48496.1 2426.43   1
  -3   1  -6 49938.9 2825.54   3
  -3   1  -6 51677.0 2683.18   2
  -1   3  -6 47512.4 3658.20   8
   1   2  -6 53681.3 2260.99   3
  -2  -1  -6 50783.7 2377.54   5
  -3   1  -6 49074.5 2583.85   5
  -2  -1  -6 52545.7 3064.15   3
   2  -3  -6 49655.1 2846.70   1
  -2   3   6 51257.9 2841.41   8
  -2  -1  -7 23482.5 1775.63   5
  -1   3  -7 21368.3 1649.67   3
  -1   3  -7 21784.9 2116.85   5
  -1   3  -7 20014.0 1688.95   1
   1   2  -7 20088.2 1885.33   1
  -2   3   7 20970.2 1994.33   8
  -3   1  -7 21779.4 2013.50   3
   2  -3  -7 21084.9 2009.02   1
   3  -2  -7 20190.3 1996.78   1
  -2  -1  -7 21936.9 2111.87   3
  -3   1  -7 22272.2 1866.32   2
  -3   1  -7 21244.2 1825.80   5
  -2  -1  -8 2269.77 675.733   3
  -2   3   8 1719.94 607.237   8
   2  -3  -8 2277.76 659.370   1
  -3   1  -8 2549.96 666.461   5
  -1   3  -8 2006.09 573.625   1
  -1   3  -8 1894.90 682.096   5
   1   2  -8 1517.18 532.353   1
   3  -2  -8 1818.31 617.052   1
  -2  -1  -8 1906.92 544.413   5
  -3   1  -8 1947.68 594.591   2
  -3   1  -8 2536.57 732.123   3
  -2   3   9 7197.56 1340.28   8
  -2  -1  -9 8512.31 1454.34   3
  -1   3  -9 7394.18 1419.55   5
   2  -3  -9 7984.02 1393.64   1
   3  -2  -9 9087.88 1490.65   1
  -3   1  -9 7381.00 1310.94   3
   1   2  -9 7041.60 1245.61   1
  -3   1  -9 7494.15 1238.26   5
   1   2 -10 27075.9 2622.09   1
   1   2 -10 25637.9 2796.26   5
   3  -2 -10 27472.6 2757.14   1
  -2  -1 -10 30967.3 2954.53   3
  -1   3 -10 31006.6 2995.08   5
  -3   1 -10 31097.5 2880.77   3
  -3   1 -10 30226.6 2626.22   5
  -2   3  10 29008.9 2828.37   8
   2  -3 -11 40087.2 3678.41   3
   1   2 -11 32330.4 3332.34   5
  -3   1 -11 37840.5 3098.81   5
   1   2 -11 32772.6 3029.87   1
  -3   1 -11 42085.1 3440.63   3
   3  -2 -11 36463.6 3379.87   1
  -2  -1 -11 37475.4 3461.79   3
  -1   3 -11 37169.6 3450.34   5
  -2   3  11 35810.6 3385.39   8
   0  -3 -11-25.1217 209.365   3
   0   3  11 250.216 98.9020   8
   3   0 -11-85.7332 207.311   1
  -3   3 -11-81.6108 182.467   5
   3   0 -10 25334.9 2698.44   1
  -3   3 -10 28605.5 2762.67   5
   0   3  10 26024.2 2681.44   8
   0  -3 -10 26855.8 2917.72   3
  -3   3  -9 275.035 197.129   5
  -3   3  -9 51.3788 90.6876   3
   3   0  -9-24.9605 107.290   1
   0   3   9 69.8656 94.2541   8
   0  -3  -9 435.876 308.034   3
  -3   3  -8 5258.89 1078.24   5
   3   0  -8 4241.31 1003.01   1
  -3   3  -8 5319.20 978.954   3
   0   3   8 5254.52 1058.51   8
   3   0  -7-22.3030 86.6291   1
   0   3   7-61.5022 77.7249   8
  -3   3  -7 370.239 336.613   3
  -3   3  -7 233.496 270.357   5
  -3   3  -6 19697.2 1827.80   5
  -3   3  -6 19059.9 1306.58   1
   0  -3  -6 19428.9 1369.70   5
  -3   3  -6 18513.2 1576.83   3
   0   3   6 18742.1 1694.83   8
   3   0  -6 16968.3 1731.63   1
  -3   3  -5-37.4263 76.0739   1
   3   0  -5 45.5239 182.000   1
  -3   3  -5 194.094 156.623   8
   0   3   5-52.6204 58.1857   8
  -3   3  -5 126.303 129.768   5
  -3   0   5 61.6272 30.0898   7
   0  -3  -5 5.01517 53.7077   5
   3   0  -4 66386.5 2957.20   1
  -3   3  -4 57738.6 2616.17   5
  -3   3  -4 58314.7 2169.61   4
   0  -3  -4 64619.1 1790.17   5
   0   3   4 61337.3 2572.52   8
  -3   3  -4 56337.0 1662.32   1
  -3   3  -4 61341.1 3078.27   8
  -3   3  -3 61.7836 59.0513   1
  -3   3  -3-17.2419 89.7416   4
   0  -3  -3 36.9847 42.0666   5
  -3   3  -3 119.971 154.269   5
   0   3   3 6.17799 14.5330   8
   3   0  -3 229.974 166.398   1
  -3   3  -3 135.131 35.6778   8
   3   0  -2 139718. 3625.73   1
  -3   3  -2 134909. 3339.02   5
   0   3   2 132718. 3225.42   8
  -3   3  -2 141240. 3382.72   8
  -3   3  -2 125015. 3101.73   4
  -3   3  -1 123.613 120.037   8
  -3   3  -1 128.777 93.6666   5
  -3   0   1 192.769 108.484   2
   0   3   1 178.356 146.264   8
   3   0   0 180182. 3557.22   1
  -3   0   0 169659. 3135.41   2
  -3   3   0 177231. 3307.20   5
   0   3   0 173382. 3994.81   8
  -3   3   0 176934. 3270.01   8
   3  -3   0 182488. 2473.40   1
   3  -3  -1 76.6910 73.6566   1
  -3   3   1 208.762 106.717   8
   0   3  -1-3.12414 92.3212   8
  -3   3   2 87753.4 2679.86   8
  -3   0  -2 88722.2 2479.52   5
   0   3  -2 98670.7 3561.98   8
   3   0   2 95016.5 1491.77   8
   0   3  -2 88535.3 2604.72   1
  -3   0  -2 86790.9 2700.80   3
   3  -3  -2 90046.4 2674.61   1
  -3   3   3 272.968 229.036   8
  -3   0  -3 141.615 106.656   5
   0   3  -3 89.1541 49.7063   8
   3  -3  -3 70.3454 107.899   1
   0   3  -3 348.084 217.066   1
  -3   0  -3 138.224 38.9941   3
  -3   0  -4 6154.84 882.080   3
  -3   3   4 5473.54 900.972   8
  -3   0  -4 7203.44 803.176   5
   0   3  -4 4779.20 1121.61   8
   3  -3  -4 5312.36 820.273   1
   0   3  -5 244.708 181.009   1
   3  -3  -5 7.19086 82.8081   1
   0   3  -5 286.720 312.838   8
  -3   0  -5 376.157 229.140   3
  -3   0  -5 199.969 196.760   5
   0   3  -5 42.4505 112.147   3
   3  -3  -6 4028.73 821.780   1
   0   3  -6 4469.18 637.043   3
   0   3  -6 4401.45 1208.86   8
  -3   0  -6 5016.18 814.024   5
   0   3  -6 4316.02 783.940   1
  -3   0  -6 5052.23 912.162   3
   3  -3  -7-57.7340 139.839   1
   0   3  -7 134.826 129.820   1
  -3   0  -7 108.390 198.613   5
  -3   0  -7-77.0714 207.976   3
   3  -3  -8 26264.6 2407.91   1
  -3   0  -8 28449.0 2337.20   2
  -3   0  -8 28754.9 2525.23   3
   0   3  -8 27313.7 2624.49   5
  -3   0  -8 26093.3 2079.43   5
   0   3  -8 25572.8 2183.98   1
   0   3  -9 163.365 274.906   5
  -3   0  -9 50.7558 21.4565   5
  -3   0  -9 3.07869 392.063   2
  -3   0  -9 389.726 389.190   3
   0   3  -9 37.7631 118.507   1
   3  -3  -9-56.3792 139.373   1
   0   3 -10 24711.1 2790.31   5
   3  -3 -10 25634.9 2726.48   1
  -3   0 -10 26913.4 2748.46   3
  -3   3  10 24150.5 2627.06   8
   3  -3 -11-32.2891 166.943   1
   0   3 -11 166.903 60.9612   5
   4  -2   0 23922.6 1155.90   1
  -2  -2   0 22931.3 1379.03   6
  -4   2   0 20661.3 869.999   8
  -4   2   0 20730.5 1315.96   7
   2   2   0 23909.1 1393.83   8
  -4   2   0 21493.9 1429.11   4
  -2   4   0 23887.2 1537.71   8
  -2   4   0 21857.9 1045.26   5
  -2  -2   0 21601.2 984.756   3
   2   2  -1 74061.6 2877.74   8
   2   2  -1 74740.3 2746.29   1
  -4   2   1 68413.4 1980.94   8
  -2   4  -1 76177.5 2300.97   5
  -2  -2  -1 73595.7 2458.52   6
  -4   2  -1 75190.1 2660.27   4
   2   2   1 79494.5 2402.24   8
  -2  -2   1 72082.7 2457.51   6
   4  -2  -1 80475.0 2419.51   1
  -2   4   1 73949.0 2585.76   8
  -4   2  -1 76951.5 2531.87   5
  -4   2   1 74572.4 2453.30   7
  -2   4  -1 82033.9 3094.82   8
   4  -2   1 90095.7 1904.20   1
  -2  -2  -1 68486.5 2235.66   3
  -2   4  -1 80647.2 2274.17   1
  -4   2  -1 82016.0 2594.43   7
  -4   2  -1 77483.8 1564.57   8
  -4   2   1 75801.2 2546.00   4
  -2  -2  -2 13471.4 1079.51   6
   2   2   2 13879.7 954.934   8
  -2   4  -2 13815.0 1121.32   5
  -4   2  -2 12239.7 1055.24   2
  -4   2   2 13111.2 1059.80   4
  -2  -2  -2 13796.7 1129.85   3
   2   2  -2 13765.7 1207.53   1
  -4   2  -2 13407.5 807.420   8
  -4   2  -2 12443.3 1113.20   4
  -4   2  -2 13571.7 1063.21   7
  -4   2  -2 13780.5 1125.55   5
  -4   2   2 13072.4 1028.63   7
   4  -2  -2 14666.4 1167.94   1
   2   2  -2 14103.3 1480.65   8
   4  -2   2 15123.7 820.464   1
  -2  -2   2 13472.2 1077.09   6
  -2   4   2 12849.2 1111.45   8
  -2   4  -2 13557.3 1310.92   8
  -2   4  -2 13403.3 811.641   1
  -4   2  -3 83272.6 2884.99   5
  -2  -2  -3 82137.2 2039.91   5
  -2   4  -3 88272.4 3149.09   5
   4  -2  -3 86043.4 3122.64   1
  -4   2  -3 84779.2 2926.03   2
  -2   4  -3 97121.2 3835.09   8
  -2  -2  -3 83668.8 2624.40   6
   2   2   3 82226.0 2453.14   8
  -2  -2   3 80140.7 2589.65   6
  -4   2   3 80802.8 2503.50   7
  -2   4   3 80948.0 2928.08   8
  -2   4  -3 82837.0 2186.60   1
   2   2  -3 86845.0 4153.00   8
  -4   2  -3 83827.3 2585.30   7
   2   2  -3 84893.4 3160.94   1
  -4   2   3 83216.8 2633.51   4
  -2  -2  -3 85251.0 3139.16   3
  -2  -2  -4 59878.4 2904.46   3
  -2  -2   4 55210.3 2135.43   6
  -4   2   4 53464.0 2025.49   7
  -2   4  -4 59582.9 1957.38   4
   2   2   4 58512.4 2301.93   8
  -4   2  -4 59610.2 2578.88   5
  -2   4  -4 65168.3 3476.30   8
  -2   4   4 52799.8 2586.00   8
   2   2  -4 55873.9 3709.98   8
   2   2  -4 57458.3 2772.07   1
  -2  -2  -4 56638.2 2129.43   6
   4  -2  -4 54605.1 2736.19   1
  -4   2   4 53948.3 2141.54   4
  -2   4  -4 60259.4 2105.65   1
  -4   2  -4 62213.9 2218.71   7
   2   2  -4 47193.0 1356.61   3
  -2  -2  -4 54914.4 1855.55   5
  -2   4  -4 64148.9 2933.18   5
  -4   2  -4 62390.8 2643.10   2
   2   2  -5 5554.21 919.792   1
  -2  -2  -5 4478.56 611.427   6
  -2   4  -5 6434.35 1199.40   8
  -2   4  -5 6077.55 1001.40   5
  -4   2  -5 5528.15 648.829   7
  -2  -2  -5 4329.34 586.628   5
  -4   2  -5 5645.70 852.811   2
  -2   4  -5 5832.55 731.407   1
  -2  -2   5 5409.54 651.211   6
  -4   2   5 5864.10 718.294   4
   2   2   5 5358.49 784.165   8
  -2   4  -5 5783.11 593.736   4
  -2   4   5 6068.72 941.140   8
  -2  -2  -5 4599.50 928.578   3
   4  -2  -5 6079.52 977.596   1
  -4   2  -5 6036.42 874.776   5
  -4   2   5 6171.72 678.359   7
  -4   2  -5 5668.74 875.750   3
  -4   2  -6 115904. 4162.64   5
  -2  -2  -6 114037. 3332.93   5
  -4   2  -6 115904. 4062.93   2
  -2   4   6 116163. 4451.61   8
  -2   4  -6 115060. 5765.15   8
   2   2   6 119103. 4069.17   8
  -2   4  -6 113102. 3502.21   1
   4  -2  -6 112776. 4567.56   1
   2   2  -6 108200. 4347.17   1
  -2   4  -6 122267. 4754.49   5
  -2  -2  -6 121776. 4828.98   3
  -4   2  -6 117854. 4277.48   3
  -4   2  -7 22158.5 1984.78   3
  -2   4  -7 22288.3 2172.47   5
   4  -2  -7 20221.4 2062.06   1
   2   2   7 20403.5 1833.84   8
  -2  -2  -7 21684.1 2178.71   3
  -4   2  -7 22875.9 1963.01   5
  -2   4   7 21076.4 2038.60   8
  -4   2  -7 22385.2 1889.25   2
  -2  -2  -7 19919.8 1527.52   5
   2   2  -7 18524.7 1920.85   1
  -2   4   8 171.537 296.051   8
  -4   2  -8 203.203 191.476   5
  -2  -2  -8 158.019 156.276   3
   4  -2  -8 273.630 295.387   1
  -2   4  -8 418.215 312.534   5
  -4   2  -8 112.673 136.374   3
   2   2   8 301.229 241.272   8
  -4   2  -8 228.286 232.198   2
   2   2  -8 35.0373 226.778   1
  -2  -2  -9 3575.82 1005.25   3
  -4   2  -9 3398.74 892.112   3
  -2   4  -9 3612.49 1015.46   5
   4  -2  -9 3026.48 889.303   1
  -2   4   9 3351.52 920.552   8
   2   2  -9 2118.86 727.610   1
   2   2   9 2718.54 772.780   8
  -4   2  -9 3027.05 817.906   5
  -2  -2 -10 9492.30 1668.38   3
  -2   4  10 9667.63 1676.06   8
  -2   4 -10 10338.3 1749.30   5
  -4   2 -10 9492.26 1505.18   5
   4  -2 -10 8440.51 1597.80   1
   2   2 -10 8152.43 1496.70   1
  -4   2 -10 10367.5 1582.49   3
  -4   2 -11 859.400 490.510   3
   2  -4 -11 1861.69 891.278   3
  -2  -2 -11 909.399 554.480   3
  -4   2 -11-28.9374 215.266   5
  -2   4 -11 654.348 541.637   5
  -2   4  11 104.313 270.036   8
   2   2 -11 325.464 314.416   1
   4  -2 -11 981.077 582.071   1
   1  -4 -11 7109.51 1591.66   3
   4  -1 -11 5827.61 1377.98   1
   3   1 -11 6209.66 1388.60   1
  -1  -3 -11 6699.66 1539.00   3
  -1   4  11 7234.30 1507.44   8
  -3   4 -11 6644.48 1446.67   5
  -4   3 -11 7625.75 1453.33   5
   1   3  11 6419.28 1359.05   8
   1  -4 -10 22476.3 2715.82   3
  -1  -3 -10 19512.0 2492.57   3
   3   1 -10 17632.3 2264.35   1
  -3   4 -10 19196.7 2318.95   5
  -4   3 -10 20415.0 2279.65   5
   1   3  10 20194.5 2331.20   8
  -1   4  10 19132.1 2324.32   8
   4  -1 -10 17216.2 2257.43   1
  -3   4  -9 453.363 411.476   5
  -1  -3  -9 394.775 355.165   3
  -4   3  -9 685.333 405.791   3
   3   1  -9 365.249 338.844   1
   1   3   9 374.870 392.466   8
  -4   3  -9 646.234 415.125   5
  -1   4   9 480.336 355.336   8
   4  -1  -9 177.457 321.266   1
  -1  -3  -8 42282.1 3292.21   3
  -1   4   8 41261.6 3011.79   8
  -4   3  -8 43203.1 2974.32   5
   1   3   8 40818.5 2892.44   8
   4  -1  -8 39552.9 3095.24   1
  -4   3  -8 45091.9 2708.11   2
  -3   4  -8 46196.4 3255.25   5
   3   1  -8 36268.6 2953.45   1
  -4   3  -8 45196.1 2937.06   3
  -1   4   7 42179.8 2851.75   8
  -4   3  -7 43004.0 2787.07   5
  -3   4  -7 45860.9 3082.07   5
   1   3   7 40493.5 2676.76   8
  -4   3  -7 42980.5 2540.99   2
  -1  -3  -7 44496.1 3153.49   3
   4  -1  -7 40175.3 2954.09   1
   3   1  -7 37224.0 2817.86   1
  -1   4   6 6880.95 1081.09   8
  -3   4  -6 7776.12 1163.36   5
  -4   3  -6 8453.00 1154.19   5
   1   3   6 9029.23 1155.59   8
   4  -1  -6 5959.20 1085.23   1
   3   1  -6 9104.05 1286.03   1
  -3   4  -6 7911.24 1476.21   8
  -4   3  -6 7015.95 971.296   2
   1   3   5 45796.8 2393.41   8
  -4   3  -5 46345.8 2531.37   5
  -4   1   5 44777.5 1863.40   4
  -3   4  -5 50150.4 2047.74   4
  -1   4   5 46260.5 2563.32   8
   4  -1  -5 45782.7 2751.11   1
  -3   4  -5 46933.3 1810.45   1
  -1  -3  -5 46290.8 1720.32   5
  -3   4  -5 52709.1 2863.07   5
   3   1  -5 43869.5 2700.51   1
  -4   1   5 47814.2 1983.80   7
  -3   4  -5 51619.3 3325.65   8
  -4   3  -5 47902.8 2405.48   2
  -1  -3  -5 48588.9 2021.69   6
  -1  -3  -4 28421.8 1110.50   5
  -4   3  -4 33443.1 1660.90   7
  -4   1   4 35232.6 1682.41   4
  -3   4  -4 36249.3 2464.57   8
   1   3   4 29434.0 1768.21   8
  -3   4  -4 31617.0 1266.24   1
  -3   4  -4 34490.4 2148.04   5
  -3   4  -4 33544.4 1686.35   4
  -1   4   4 35810.1 2085.41   8
  -4   1   4 32897.1 1684.38   7
  -4   3  -4 33816.1 2025.30   5
   4  -1  -4 33894.5 2215.06   1
  -4   3  -4 32668.9 2144.85   8
  -1   4   3 49867.0 2296.91   8
  -4   1   3 48778.7 1996.30   4
  -3   4  -3 46280.8 1238.94   1
  -3   4  -3 51643.0 2638.74   8
  -4   3  -3 50121.7 2194.44   8
  -3   4  -3 48531.5 2273.36   5
  -1  -3  -3 42126.0 1098.84   5
  -4   1   3 51732.2 2110.75   7
  -4   3  -3 47179.9 2212.88   5
  -4   3  -3 47381.9 1967.73   7
   3   1  -3 46375.7 2431.77   1
  -3   4  -3 44682.2 1918.60   4
  -4   3  -3 46037.8 2130.16   4
   1   3   3 44046.9 2008.00   8
   4  -1  -3 51682.1 2499.18   1
  -4   1   2 1456.06 380.623   4
  -4   3  -2 1282.51 304.878   8
  -3   4  -2 899.132 160.330   1
  -3   4  -2 1265.35 346.488   5
  -4   1   2 1342.07 363.038   7
   3   1  -2 1430.92 438.974   1
  -3   4  -2 959.715 360.724   8
   3   1  -2 2514.91 610.545   8
  -4   3  -2 1712.38 397.844   5
   1   3   2 1512.79 376.968   8
  -3  -1   2 1566.29 238.222   2
  -1   4   2 1237.78 349.896   8
  -4   3  -2 1124.24 315.428   7
  -4   3  -2 1395.54 369.311   4
   4  -1  -2 1157.61 380.311   1
  -3  -1   1 110357. 3011.90   6
  -3   4  -1 107384. 2836.93   5
  -4   1   1 105320. 3103.48   4
  -4   3  -1 108255. 2969.79   7
   3   1  -1 108056. 3325.40   1
  -1   4   1 105997. 3230.83   8
  -4   3  -1 111759. 3162.14   5
   3   1  -1 107575. 3468.79   8
  -1   4   1 102972. 1545.51   5
  -4   3  -1 103982. 2726.23   8
   4  -3   1 108882. 1536.96   1
   1   3   1 105812. 3118.18   8
  -4   3  -1 108913. 3172.84   4
   4  -1  -1 118187. 3152.09   1
  -3   4  -1 110719. 3520.75   8
  -3  -1   0 13000.6 1041.37   6
   4  -1   0 11125.2 890.079   1
  -4   1   0 8837.24 765.397   2
   1   3   0 11927.9 1099.09   8
  -4   3   0 9091.39 729.611   8
  -4   3   0 9375.16 936.589   4
   3   1   0 12767.1 1129.45   1
   4  -3   0 9631.88 655.768   1
   1   3   0 12117.9 1159.29   1
  -3   4   0 9864.63 816.169   5
  -1   4   0 10841.7 1143.55   8
  -3   4   0 8877.06 908.405   8
  -1   4   0 9152.99 627.432   5
  -4   3   0 8462.30 849.627   7
  -3  -1  -1 25036.5 1430.36   6
  -1   4  -1 28655.3 1902.86   8
  -4   3   1 24877.7 1279.73   8
  -1   4  -1 27832.6 1572.21   1
   4  -3  -1 23766.4 1265.62   1
  -1   4  -1 26963.1 1377.05   5
   3   1   1 27612.2 1796.28   1
   1   3  -1 25403.9 1646.29   1
  -4   3   1 23837.4 1397.48   7
   4  -1   1 30352.4 1445.13   1
  -3   4   1 26034.5 1500.95   8
  -4   3   1 27000.2 1555.94   4
  -4   1  -1 25162.4 1421.68   2
   3   1   1 27673.6 1138.92   8
  -3  -1  -1 23660.2 1298.52   3
   1   3  -1 24837.1 1747.21   8
  -4   1  -2 8406.98 862.680   5
  -4   3   2 7910.41 828.796   8
   1   3  -2 8755.80 1193.04   8
   1   3  -2 8634.99 952.244   1
  -4   1  -2 7914.49 876.260   2
   3   1   2 9056.62 627.755   8
  -1   4  -2 7704.95 851.459   5
  -4   3   2 7871.90 806.508   7
  -3   4   2 7803.46 854.431   8
  -1   4  -2 8621.11 823.956   1
  -1   4  -2 8518.61 1116.93   8
   4  -3  -2 8531.15 871.157   1
  -3  -1  -2 8916.65 900.755   3
   3  -4  -2 8347.90 863.146   1
   3   1   3 7907.86 669.687   8
   1   3  -3 6496.16 866.405   1
  -1   4  -3 7087.01 954.050   5
  -3  -1  -3 6975.68 715.744   5
  -4   1  -3 8738.08 939.602   3
  -3  -1  -3 6612.15 869.687   3
  -4   3   3 6037.61 828.255   8
  -4   1  -3 7309.61 905.868   2
  -3   4   3 6507.54 897.197   8
  -1   4  -3 7187.69 808.409   1
  -4   3   3 5792.15 699.707   7
  -1   4  -3 8514.43 1213.11   8
   4  -3  -3 6353.72 840.688   1
  -4   1  -3 7405.46 824.574   7
   3  -4  -3 6630.27 902.016   1
  -4   1  -3 9037.69 927.799   5
   1   3  -3 5641.26 1092.03   8
  -1   4  -4 67502.5 3738.84   8
  -3  -1  -4 62667.0 2240.39   5
   3   1   4 72104.7 2347.15   8
  -3  -1  -4 67882.6 3059.97   3
  -4   3   4 67187.4 2856.69   8
   1   3  -4 69534.2 4042.13   8
  -1   4  -4 64348.1 2472.10   1
  -4   1  -4 68564.9 2949.55   2
  -3   4   4 68112.9 2962.95   8
   4  -3  -4 71507.9 3098.02   1
  -1   4  -4 70959.5 3175.68   5
   1   3  -4 66181.1 2876.29   1
   3  -4  -4 70963.4 3032.43   1
  -4   1  -4 68501.0 2906.23   3
  -4   1  -4 66977.4 2437.32   7
  -4   1  -4 63463.8 2601.20   5
  -4   3   4 67063.6 2334.22   7
   1   3  -5 20927.2 1741.64   1
  -3  -1  -5 21353.7 1432.98   5
   3  -4  -5 22440.0 1860.38   1
  -3   4   5 20373.6 1763.50   8
  -3  -1  -5 21476.0 1857.91   3
  -4   1  -5 21393.7 1602.71   5
  -4   1  -5 21427.1 1766.40   2
   4  -3  -5 21462.4 1842.66   1
   3   1   5 24855.9 1581.20   8
   1   3  -5 19724.6 2474.37   8
  -1  -3   5 21999.5 1387.45   6
  -4   1  -5 21121.9 1358.42   7
  -4   1  -5 20492.6 1736.59   3
  -1   4  -5 19748.1 2272.38   8
  -1   4  -5 19961.9 1507.53   1
  -1   4  -5 21382.4 1944.38   5
  -4   1  -6 11795.3 1430.37   3
  -4   1  -6 11723.5 1374.55   2
  -3  -1  -6 14025.9 1248.66   5
   3   1   6 15434.6 1382.70   8
   1   3  -6 14535.4 2188.44   8
  -1   4  -6 11119.4 1516.15   5
  -3   4   6 13432.3 1529.53   8
   1   3  -6 14245.3 1529.54   1
   3  -4  -6 13693.3 1569.67   1
  -4   1  -6 12111.0 1301.94   5
  -1   4  -6 11731.1 1226.11   1
  -1   4  -6 11437.9 1908.43   8
   4  -3  -6 13407.5 1580.47   1
  -3  -1  -6 13680.6 1585.57   3
  -1   4  -7 46844.8 3233.00   5
  -4   1  -7 47368.3 2748.01   5
  -3  -1  -7 42969.6 2382.85   5
   1   3  -7 39926.3 2717.63   1
  -1   4  -7 43643.3 3967.22   8
  -1   4  -7 42310.6 2547.70   1
   3  -4  -7 41215.2 2925.04   1
  -4   1  -7 47199.8 3029.22   3
  -3   4   7 43942.5 2992.43   8
  -3  -1  -7 46172.8 3130.99   3
   4  -3  -7 44249.1 3053.51   1
   3   1   7 48146.5 2708.73   8
  -4   1  -7 46643.4 2872.77   2
  -4   1  -8 5624.14 1049.69   5
   4  -3  -8 5058.10 1126.40   1
  -4   1  -8 4161.89 937.853   2
  -1   4  -8 5499.19 1192.85   5
   3   1   8 6360.77 1080.57   8
   3  -4  -8 5858.38 1209.52   1
   1   3  -8 3721.86 941.091   1
  -3   4   8 4842.96 1162.31   8
  -3  -1  -8 4465.63 1116.56   3
  -3  -1  -8 5481.09 924.599   5
  -4   1  -8 5084.29 1105.21   3
  -4   1  -9 3577.88 872.889   5
  -3  -1  -9 4523.65 1078.00   3
   1   3  -9 3834.11 946.552   1
  -1   4  -9 3363.99 992.789   5
   4  -3  -9 3366.42 956.120   1
  -4   1  -9 4312.40 953.088   2
  -4   1  -9 4700.95 1080.57   3
   3  -4  -9 2745.77 865.035   1
  -3   4   9 3318.61 968.102   8
  -4   1 -10 4019.50 1032.87   3
  -1   4 -10 3691.39 1094.69   5
   1   3 -10 2587.27 984.484   5
   1   3 -10 3656.81 1017.79   1
  -3   4  10 2869.28 961.016   8
  -4   1 -10 4771.69 1050.18   5
   4  -3 -10 3767.81 1055.06   1
  -3  -1 -10 2622.30 914.153   3
  -3  -1 -11 1870.59 799.353   3
  -4   1 -11 741.800 454.518   3
   1   3 -11 714.309 641.586   5
   4  -3 -11 1116.63 578.120   1
   4   0 -11-41.7661 204.993   1
   0   4  11 8.54715 150.780   8
  -4   4 -11 350.436 401.999   5
   0  -4 -10-14.8730 413.423   3
   0   4  10 4.64006 326.150   8
  -4   4 -10 412.117 366.925   5
   4   0 -10 151.430 78.4103   1
   0  -4  -9 312.751 426.370   3
   4   0  -9-48.9104 212.103   1
  -4   4  -9 237.481 302.486   5
   0   4   9 225.597 237.193   8
   0   4   8 54656.8 3438.22   8
  -4   4  -8 55038.8 3498.87   5
   4   0  -8 51377.0 3575.83   1
   0   4   7 138.135 266.115   8
   4   0  -7 248.196 246.260   1
  -4   4  -7 241.825 192.228   5
  -4   4  -6 6108.84 1025.71   5
  -4   4  -6 7176.00 1296.43   8
   4   0  -6 4785.90 997.208   1
   0   4   6 6094.87 994.579   8
  -4   4  -5-16.8393 159.038   8
   4   0  -5 347.832 278.296   1
   0   4   5 244.655 119.102   8
  -4   4  -5 87.4194 228.492   5
  -4   4  -4 89640.8 3752.20   8
  -4   4  -4 87741.9 3018.19   4
  -4   4  -4 91475.3 3464.03   5
   0   4   4 85905.4 3258.92   8
   4   0  -4 82105.1 3557.80   1
   0   4   3 168.926 160.940   8
  -4   4  -3 24.5531 147.881   5
  -4   4  -3 104.678 152.476   8
   4   0  -3 71.4108 143.105   1
  -4   4  -3 173.754 157.991   4
  -4   4  -2 133413. 3614.90   4
   4   0  -2 141438. 4066.54   1
  -4   4  -2 136018. 3676.81   5
   0   4   2 131993. 3705.84   8
  -4   4  -2 141185. 3771.48   8
   0   4   1 46.7893 42.4784   5
  -4   0   1-54.0813 83.1199   2
  -4   4  -1 53.0403 164.726   8
  -4   4  -1 51.4494 56.6664   4
   0   4   1 32.7249 56.9160   8
  -4   4  -1 39.0336 84.6892   5
  -4   4   0 212986. 4182.62   5
  -4   0   0 194741. 3862.02   2
  -4   4   0 213961. 4200.30   8
   4   0   0 212880. 4562.01   1
   0   4   0 197839. 5029.57   8
   4  -4  -1 189.627 125.485   1
   0   4  -1-5.91332 139.548   1
  -4   4   1-42.3716 94.6985   8
   0   4  -1 199.333 147.321   8
  -4   0  -2 17059.3 1222.58   5
   0   4  -2 15998.0 1335.11   1
   0   4  -2 15361.6 1628.82   8
   4  -4  -2 13383.7 1124.12   1
  -4   0  -2 15628.9 1221.34   3
  -4   4   2 16569.9 1247.93   8
  -4   0  -3 64.2981 78.8991   3
  -4   0  -3 20.3529 53.6129   5
  -4   4   3 18.7361 108.836   8
   4   0   3 41.4412 45.4483   8
   4  -4  -3-48.0526 17.7931   1
   0   4  -4 193027. 6697.49   8
  -4   4   4 183608. 4957.76   8
   0   4  -4 170125. 4537.97   1
   4   0   4 205845. 3597.73   8
   4  -4  -4 194909. 5157.72   1
  -4   0  -4 180743. 4933.74   3
  -4   0  -4 171193. 4215.96   5
  -4   0  -5 258.488 196.533   3
   4   0   5 301.473 154.876   8
  -4   0  -5 58.5363 52.0691   5
   0   4  -5-105.183 47.3428   8
   4  -4  -5 15.7544 122.824   1
   0   4  -5 154.690 194.217   1
  -4   4   5 134.502 178.110   8
   0   4  -6 757.765 334.632   1
   4  -4  -6 606.242 363.342   1
  -4   0  -6 944.699 462.636   3
   0   4  -6 279.595 432.332   8
  -4   4   6 788.928 434.813   8
  -4   0  -6 691.317 300.607   5
  -4   0  -7 185.689 241.043   3
  -4   0  -7 19.5283 152.366   5
   0   4  -7 64.0192 128.683   1
   0   4  -7-252.503 365.355   8
  -4   4   7 143.636 189.971   8
   4  -4  -7 122.739 151.642   1
  -4   0  -8 66743.1 3331.98   5
  -4   4   8 64390.5 3871.72   8
   4  -4  -8 67662.0 4054.67   1
  -4   0  -8 72238.5 4110.47   3
   0   4  -8 58218.8 3412.78   1
  -4   0  -8 70438.1 3845.90   2
   0   4  -8 67197.2 4211.69   5
  -4   0  -9 347.745 399.690   3
  -4   0  -9 167.670 288.139   2
   4  -4  -9-119.246 198.157   1
   0   4  -9 11.8259 189.252   5
  -4   4   9-71.9288 196.538   8
   0   4 -10 973.900 631.339   5
  -4   0 -10 1982.66 771.270   3
  -4   4  10 1998.16 785.227   8
   4  -4 -10 1670.69 755.526   1
  -4   0 -11 99.0539 376.573   3
  -5   3 -11 134.343 156.637   5
   3   2 -11 898.153 515.937   1
  -3   5 -10 27946.9 2915.43   5
  -5   3 -10 27914.6 2688.37   5
   5  -2 -10 26533.2 2921.00   1
   3   2 -10 23961.6 2693.36   1
  -2   5  10 26737.5 2820.00   8
  -2  -3 -10 28490.6 3048.60   3
  -2  -3  -9 12476.8 1954.12   3
  -5   3  -9 14152.8 1680.47   2
  -5   3  -9 12176.9 1680.59   5
   2   3   9 13929.8 1780.24   8
  -3   5  -9 14858.2 2071.62   5
  -2   5   9 11254.9 1717.83   8
   3   2  -9 12008.3 1824.93   1
   5  -2  -9 12956.5 1905.06   1
   3   2  -8 30263.7 2748.80   1
  -5   3  -8 33503.2 2483.92   2
   2   3   8 34865.1 2628.12   8
  -3   5  -8 32560.6 2847.72   5
  -2   5   8 29773.8 2632.26   8
  -2  -3  -8 35273.6 3082.93   3
   5  -2  -8 31549.2 2862.04   1
  -5   3  -8 31086.8 2538.06   5
  -3   5  -7 11720.9 1606.60   5
   2   3   7 11431.5 1401.86   8
  -2   5   7 11242.8 1515.33   8
   3   2  -7 9366.85 1458.48   1
  -2  -3  -7 10195.4 1576.33   3
  -5   3  -7 11616.3 1459.96   5
  -5   3  -7 12116.1 1413.02   2
   5  -2  -7 10121.9 1517.18   1
  -3   5  -7 11663.8 1981.13   8
  -2  -3  -6 35158.8 2699.96   3
   2   3   6 30763.2 2119.66   8
  -5   3  -6 29341.8 2192.69   5
  -5   3  -6 30417.7 2160.73   2
  -3   5  -6 32532.1 2513.26   5
   3   2  -6 28513.4 2393.47   1
   5  -2  -6 25356.2 2275.89   1
  -3   5  -6 29252.9 2933.74   8
  -2   5   6 24664.8 2099.56   8
  -2  -3  -5 7741.23 912.135   6
   2   3   5 8066.02 1010.66   8
  -5   3  -5 8589.12 1114.11   5
  -5   3  -5 8805.28 1105.59   2
  -3   5  -5 9740.45 1296.01   5
   3   2  -5 6846.65 1145.11   1
  -2   5   5 9305.56 1197.21   8
  -3   5  -5 8972.55 1450.37   8
  -3   5  -5 9436.28 925.999   4
  -5   2   5 8856.55 963.414   4
   5  -2  -5 9744.61 1306.61   1
  -5   3  -5 9051.33 936.647   7
  -5   2   5 9250.10 947.804   7
  -2  -3  -5 8736.80 1274.54   3
  -3  -2   4 14139.1 1208.13   6
  -2  -3  -4 12757.0 1436.76   3
  -2  -3  -4 16557.9 931.762   5
  -2   5   4 14782.4 1447.31   8
  -3   5  -4 13747.5 937.707   1
  -2  -3  -4 13579.0 1206.89   6
  -3   5  -4 17455.3 1287.75   4
  -5   3  -4 16097.5 1262.66   7
  -5   2   4 17434.5 1379.65   4
   5  -2  -4 13370.1 1448.38   1
  -5   3  -4 14758.8 1391.80   8
  -5   3  -4 16884.8 1482.14   5
  -3   5  -4 16628.1 1583.86   5
   2   3   4 16813.8 1367.24   8
  -5   3  -4 15516.1 1399.98   2
   3   2  -4 11794.0 1838.34   8
   3   2  -4 12958.0 1528.02   1
  -5   2   4 13830.9 1178.96   7
  -3   5  -4 15912.2 1781.90   8
  -5   3  -3 43922.4 2295.29   5
  -2  -3  -3 39744.9 2019.82   6
   3   2  -3 39324.3 3006.15   8
  -5   3  -3 45049.0 1994.32   8
  -3   5  -3 44661.5 2323.95   5
  -5   3  -3 42308.9 2332.31   4
   2   3   3 39276.9 1947.32   8
  -2   5   3 40914.3 2273.73   8
  -3   5  -3 46890.3 2806.21   8
  -5   2   3 39918.8 2012.34   7
  -5   2   3 42081.9 2121.54   4
  -3  -2   3 41188.3 2077.01   6
  -5   3  -3 44144.0 2084.33   7
   3   2  -3 39840.1 2402.59   1
  -2  -3  -3 39193.1 2278.27   3
  -3   5  -3 44123.1 1461.57   1
   5  -2  -3 42242.6 2391.50   1
  -2  -3  -2 8227.33 969.244   3
  -5   3  -2 13867.3 1242.07   5
  -3   5  -2 12122.1 1120.80   5
  -2  -3  -2 9643.03 1035.15   6
   3   2  -2 10341.4 1202.94   1
   3   2  -2 8863.17 1350.00   8
  -5   3  -2 12467.3 848.738   8
   2   3   2 11755.9 1078.97   8
  -3  -2   2 9818.33 1023.66   6
  -3   5  -2 11787.1 1338.15   8
  -2   5   2 12625.1 1232.52   8
  -5   2   2 12257.9 1174.37   4
  -5   3  -2 12618.6 1225.98   4
  -5   3  -2 10719.9 1034.84   7
  -5   2   2 10444.2 1048.62   7
   5  -2  -2 10506.8 1121.60   1
  -2  -3  -1 371.332 258.522   6
  -5   3  -1 523.674 233.582   5
   3   2  -1 662.750 359.399   8
  -2  -3  -1 324.396 213.415   3
  -3   5  -1 487.737 205.876   5
   5  -3   1 541.907 142.971   1
  -3   5  -1 311.332 174.928   8
  -3  -2   1 342.487 223.596   6
   5  -2  -1 1370.55 359.509   1
  -5   2   1 883.836 324.758   4
  -5   3  -1 368.473 174.814   7
  -5   3  -1 510.869 160.212   8
  -2   5   1 725.371 276.240   8
  -5   3  -1 467.597 247.346   4
  -2   5   1 812.679 181.099   5
  -5   2   1 981.729 241.964   8
   2   3   1 298.639 206.165   8
   3   2  -1 289.976 228.506   1
  -5   2   1 839.596 300.917   7
  -3  -2   0 3497.14 602.859   6
  -2  -3   0 3240.75 584.408   6
   5  -2   0 3629.65 534.662   1
  -3   5   0 3345.89 486.274   5
   2   3   0 3704.63 734.952   1
  -3  -2   0 3416.99 438.875   3
  -2   5   0 3095.05 425.782   5
  -3   5   0 3128.61 629.959   8
   5  -3   0 3649.94 495.430   1
  -5   3   0 3677.57 440.320   8
  -5   2   0 2992.30 338.721   8
  -5   3   0 3705.95 645.682   4
   3   2   0 3557.32 591.634   8
  -2   5   0 3659.41 708.601   8
  -5   2   0 3230.83 582.078   7
   2   3   0 3837.10 661.612   8
  -5   3   0 3643.69 606.418   7
  -2  -3   0 3741.44 450.402   3
  -5   2   0 3371.24 645.442   4
  -2  -3   1 160.945 56.4222   3
  -2  -3   1 219.741 182.284   6
   2   3  -1-87.9269 184.373   8
  -2   5  -1 79.7867 135.805   8
   5  -3  -1 309.979 183.013   1
  -5   2  -1 178.857 193.690   4
   3   2   1 223.016 184.589   8
  -5   2  -1 268.109 159.890   2
  -3   5   1 350.363 246.395   8
   3   2   1 120.788 80.5027   1
  -5   3   1 189.584 161.750   7
  -3  -2  -1 49.3783 49.3165   6
  -2   5  -1 344.920 151.337   5
  -5   2  -1 205.132 75.6375   8
   5  -2   1 235.851 127.910   1
  -2   5  -1 106.563 87.2684   1
   2   3  -1 359.801 260.883   1
  -5   3   1 212.805 128.575   8
  -3  -2  -1 245.581 179.448   3
  -5   3   1 49.5577 59.0940   4
  -5   2  -1 37.4693 33.6923   7
   2   3  -2 79805.1 3702.98   8
  -5   2  -2 78331.9 2886.26   5
  -5   2  -2 83585.9 2928.67   2
  -2  -3   2 78753.4 2910.99   6
   2   3  -2 74896.8 3145.89   1
  -2   5  -2 83979.0 2571.89   1
  -2   5  -2 82184.2 3647.01   8
   5  -2   2 89547.6 2407.35   1
   3   2   2 74447.9 2379.78   8
  -3   5   2 82546.6 3049.00   8
  -5   3   2 77633.1 2612.28   8
  -2   5  -2 86072.8 3037.05   5
  -3  -2  -2 81654.7 2873.41   6
  -5   3   2 79023.4 2776.05   7
   5  -3  -2 88145.5 3030.75   1
  -5   2  -2 79249.8 2921.12   7
  -5   3   2 81679.9 2975.86   4
  -3  -2  -2 81662.6 2868.73   3
  -2   5  -3 27166.6 1437.49   1
  -3  -2  -3 30713.7 1768.59   6
  -3   5   3 30155.8 1932.88   8
  -5   2  -3 29527.4 1868.33   5
  -5   2  -3 29082.8 1862.59   2
  -2  -3   3 31065.5 1805.02   6
  -2   5  -3 31190.1 1972.81   5
  -3  -2  -3 30749.3 1957.66   3
  -5   3   3 26739.7 1762.67   8
  -5   3   3 30173.0 1825.21   4
   3   2   3 31019.5 1540.52   8
   2   3  -3 30293.6 2017.31   1
   5  -3  -3 33234.6 2046.79   1
   2   3  -3 32370.5 2699.43   8
  -5   2  -3 29184.8 1742.02   7
  -2   5  -3 31159.3 2428.57   8
  -5   3   3 29256.2 1685.64   7
  -3  -2  -4 103155. 3225.11   6
  -2  -3   4 105512. 3330.03   6
  -2   5  -4 99986.6 2951.08   1
  -5   3   4 103836. 3407.61   4
  -3  -2  -4 97011.4 2721.60   5
  -5   2  -4 97944.3 3514.02   5
  -2   5  -4 107883. 3961.17   5
  -2   5  -4 107453. 4790.95   8
  -3   5   4 101283. 3755.85   8
  -5   2  -4 102006. 3666.67   2
   2   3  -4 103614. 5302.39   8
   3   2   4 97573.8 2949.62   8
   2   3  -4 93167.2 3792.89   1
   5  -3  -4 108172. 4051.37   1
  -5   3   4 101299. 3132.00   7
  -5   2  -4 101777. 3250.42   7
  -3  -2  -4 105829. 3979.22   3
  -3   5   5 1760.35 534.945   8
  -3  -2  -5 2394.81 457.352   5
  -3  -2  -5 1650.30 543.267   3
  -2   5  -5 1330.79 483.738   5
  -2   5  -5 1538.19 414.828   1
  -5   2  -5 1573.67 497.516   5
   2   3  -5 1579.42 752.374   8
  -5   2  -5 1869.51 433.387   7
  -2  -3   5 2276.54 486.285   6
  -5   2  -5 1594.47 477.043   2
   3   2   5 1884.11 479.729   8
  -5   3   5 1527.49 432.366   4
  -2   5  -5 1920.28 752.859   8
  -5   3   5 856.093 294.807   7
   5  -3  -5 1236.48 496.503   1
   5  -3  -6 26662.5 2298.90   1
  -5   2  -6 24317.1 1989.05   2
  -5   2  -6 25046.1 2089.89   3
   3   2   6 27323.5 1898.20   8
  -2   5  -6 25887.1 2268.38   5
  -5   2  -6 24699.1 1957.78   5
   2   3  -6 23194.1 2097.55   1
  -3   5   6 25696.9 2167.28   8
  -3  -2  -6 25635.7 1619.74   5
  -2   5  -6 25531.9 2829.65   8
  -3  -2  -6 27108.4 2359.00   3
   5  -3  -7 5692.26 1145.01   1
  -3  -2  -7 5459.84 1096.96   3
  -2   5  -7 6301.67 1247.50   5
  -5   2  -7 6009.24 1030.69   5
  -5   2  -7 6401.56 1058.59   2
   3   2   7 7362.62 1075.71   8
  -3   5   7 5223.74 1042.44   8
  -2   5  -7 5238.03 1427.58   8
   2   3  -7 6105.92 1149.63   1
  -5   2  -7 6959.14 1153.80   3
  -5   2  -8 7971.26 1241.92   5
  -5   2  -8 6926.24 1166.42   2
  -2   5  -8 8150.16 1456.62   5
  -3   5   8 8006.55 1409.71   8
   5  -3  -8 8818.08 1526.02   1
  -5   2  -8 7719.79 1332.93   3
   2   3  -8 5616.83 1167.14   1
  -3  -2  -8 7200.48 1366.83   3
  -5   2  -9 4094.50 976.580   5
  -5   2  -9 4159.00 971.046   2
   2   3  -9 3367.99 949.621   1
  -3  -2  -9 5062.45 1224.04   3
  -2   5  -9 4617.79 1183.32   5
  -5   2  -9 4405.87 1055.24   3
  -3   5   9 5419.55 1220.36   8
   5  -3  -9 4854.23 1214.48   1
  -5   2 -10 1823.54 681.112   5
  -2   5 -10 2245.31 956.016   5
  -3   5  10 2330.74 812.429   8
  -5   2 -10 1139.33 651.278   3
   5  -3 -10 2406.86 985.658   1
  -3  -2 -10 498.511 405.504   3
   2   3 -10 1675.90 779.415   1
   2   3 -11 349.080 336.673   1
  -5   2 -11 778.980 477.159   5
  -5   2 -11 812.703 462.478   3
  -1   5  11 1089.74 623.029   8
  -4   5 -10 4962.47 1222.89   5
   1   4  10 4991.90 1173.63   8
   4   1 -10 3780.58 1110.06   1
   5  -1 -10 5289.50 1310.29   1
  -1   5  10 5618.27 1268.03   8
  -1  -4 -10 5096.59 1279.43   3
  -5   4 -10 5301.25 1186.82   5
   4   1  -9 305.848 339.888   1
  -1  -4  -9 52.4677 85.4584   3
  -1   5   9 213.183 313.707   8
   1   4   9-110.286 144.594   8
  -5   4  -9 433.600 363.156   5
   5  -1  -9 152.207 241.231   1
  -4   5  -9 239.430 221.950   5
   1   4   8 12033.1 1604.55   8
  -5   4  -8 11563.8 1615.00   5
  -4   5  -8 11166.6 1635.43   5
  -1   5   8 11364.1 1622.56   8
   5  -1  -8 11460.1 1748.62   1
   4   1  -8 10678.9 1682.43   1
  -1  -4  -8 10562.8 1725.80   3
  -1  -4  -7 30700.8 2724.30   3
  -5   4  -7 27877.7 2341.74   5
  -4   5  -7 27656.2 2384.91   5
  -1   5   7 25126.2 2230.77   8
  -4   5  -7 29005.7 3001.39   8
   5  -1  -7 25913.7 2501.78   1
   1   4   7 24175.4 2110.64   8
   4   1  -7 23094.7 2328.71   1
  -5   4  -6 3555.80 757.360   5
  -4   5  -6 4021.04 1011.65   8
   5  -1  -6 3091.95 796.021   1
  -4   5  -6 3414.59 826.066   5
  -1   5   6 3059.22 739.054   8
   1   4   6 3143.04 701.778   8
   4   1  -6 2851.04 818.814   1
   4   1  -5 6555.48 1209.06   1
  -5   1   5 6468.91 877.427   7
   1   4   5 9580.02 1198.70   8
  -4   5  -5 10137.1 1069.88   4
  -5   4  -5 9708.22 1240.36   5
  -5   4  -5 7711.43 1236.88   8
  -4   5  -5 9076.80 1256.70   5
  -1  -4  -5 6725.13 926.202   6
  -4   5  -5 8618.98 1401.51   8
   5  -1  -5 7790.90 1239.98   1
  -1   5   5 7397.42 1133.99   8
  -5   4  -4 50407.6 2634.07   5
   4   1  -4 37636.3 2563.31   1
  -1   5   4 44204.9 2499.62   8
  -5   4  -4 49638.2 2505.11   4
  -4   5  -4 50626.2 2669.05   5
  -5   4  -4 54480.3 2796.02   8
   1   4   4 40377.3 2265.64   8
  -4   5  -4 56888.9 3181.11   8
  -5   1   4 42083.9 2089.64   4
  -4   5  -4 50006.3 2346.26   4
  -5   1   4 40631.8 2132.18   7
   5  -1  -4 41156.9 2626.14   1
  -4   5  -3 367.634 231.959   5
  -1   5   3 403.518 278.960   8
  -5   4  -3 345.788 120.989   4
  -5   4  -3 279.954 159.996   5
  -5   1   3 151.945 160.657   4
   4   1  -3 372.517 271.753   1
   1   4   3 520.947 307.770   8
  -4   5  -3 193.157 130.620   4
  -4   5  -3 282.163 185.401   8
   5  -1  -3 424.088 302.504   1
  -5   4  -3 145.792 92.6281   7
  -5   1   3 115.530 69.5076   7
   5  -1  -2 2706.02 628.419   1
  -5   4  -2 3587.84 557.265   8
  -5   4  -2 3545.61 630.745   5
  -4   5  -2 3191.71 608.753   5
   4   1  -2 2881.61 741.800   8
  -4  -1   2 2377.71 371.205   2
  -1   5   2 3191.71 670.758   8
  -4   5  -2 2296.28 617.935   8
  -5   1   2 3112.44 629.749   4
  -5   4  -2 3366.87 651.229   4
  -5   4  -2 2819.25 560.453   7
   1   4   2 3239.89 664.803   8
   5  -1  -1 34732.6 1970.79   1
  -1   5   1 31936.6 952.849   5
  -4   5  -1 38091.0 1907.52   5
   4   1  -1 31367.9 2028.95   1
  -1   5   1 33764.8 2124.71   8
  -4   5  -1 38782.4 2270.69   8
   1   4   1 33186.2 2110.81   8
   4   1  -1 31868.0 2061.86   8
  -5   4  -1 37246.6 2085.23   4
   5  -4   1 38280.0 996.453   1
  -5   4  -1 37980.9 1983.70   7
  -5   4  -1 38887.2 2024.72   5
  -5   4  -1 38102.1 1960.41   8
   1   4   0 74358.2 3219.13   1
  -5   4   0 69905.9 2690.70   7
  -4   5   0 76168.7 2580.72   5
  -5   4   0 72834.8 2377.38   8
   5  -4   0 79109.5 2069.95   1
   5  -1   0 71839.3 2622.09   1
  -5   1   0 69670.7 2414.23   2
  -1   5   0 68469.7 1887.52   5
   1   4   0 71796.7 3095.69   8
  -4   5   0 73748.4 2896.30   8
   4   1   0 72098.3 3036.60   1
  -1   5   0 74289.3 3284.10   8
   4   1   0 75652.4 2595.52   8
  -5   4   0 73336.8 2900.36   4
   4   1   1 16421.4 982.266   8
  -5   4   1 14265.4 1225.06   7
  -5   1  -1 14319.7 1183.49   2
  -1   5  -1 15075.7 1101.94   5
   5  -1   1 16410.7 1244.56   1
  -5   4   1 15014.8 1119.95   8
  -1   5  -1 15387.0 1326.48   1
   5  -4  -1 15239.1 1105.16   1
  -5   4   1 16162.3 1369.46   4
  -1   5  -1 14501.7 1535.23   8
  -4   5   1 15207.3 1282.60   8
   1   4  -1 15897.5 1571.24   8
   5  -1   2 32814.1 1790.61   1
  -5   1  -2 28770.2 1736.42   5
  -1   5  -2 32116.9 1852.91   5
  -1   5  -2 31701.5 1823.71   1
   1   4  -2 25491.4 1845.76   1
  -5   1  -2 32024.4 1910.45   2
  -1   5  -2 32849.1 2434.00   8
   5  -4  -2 30094.3 1740.28   1
  -4   5   2 29566.0 1821.70   8
  -5   4   2 26381.5 1605.90   8
  -5   4   2 27415.2 1682.78   7
  -4  -1  -2 28024.1 1699.20   3
   4   1   2 23727.8 1090.73   8
   1   4  -2 26357.7 2190.48   8
  -5   1  -3 1734.85 440.452   7
   4  -5  -3 3401.53 635.426   1
  -4  -1  -3 1266.77 407.153   3
   1   4  -3 1591.91 606.822   8
  -5   1  -3 1787.09 481.405   5
  -4   5   3 2870.39 594.530   8
  -4  -1  -3 1366.30 372.253   5
  -5   4   3 2723.20 540.245   7
  -1   5  -3 2562.13 577.378   5
  -1   5  -3 2554.78 742.247   8
   4   1   3 1228.61 269.007   8
  -5   4   3 3075.12 591.982   8
  -5   1  -3 1987.79 536.509   2
   5  -4  -3 3532.89 649.307   1
   1   4  -4 38659.2 3223.47   8
  -1   5  -4 37636.0 2067.98   1
  -4  -1  -4 37437.3 1912.82   5
  -5   1  -4 39507.4 2204.74   5
  -5   1  -4 37483.6 2350.32   2
   4  -5  -4 37558.1 2353.37   1
   5  -1   4 44590.1 1476.94   8
  -4   5   4 32726.3 2159.89   8
   5  -4  -4 36705.2 2344.46   1
  -5   4   4 34255.5 2199.55   8
  -1   5  -4 39930.3 3067.39   8
   1   4  -4 35233.9 2290.78   1
  -5   1  -4 39097.0 2330.89   3
  -1   5  -4 37903.8 2477.90   5
  -5   1  -4 37977.9 2102.91   7
  -4  -1  -4 38523.6 2382.80   3
   4   1   4 40211.1 1672.88   8
  -1   5  -5 76685.1 3111.14   1
  -5   1  -5 79575.7 3598.67   2
   1   4  -5 78164.6 5012.11   8
  -4  -1  -5 72628.7 2836.58   5
  -5   1  -5 74751.8 3187.32   5
  -1   5  -5 83216.1 4855.37   8
   5  -4  -5 85524.8 3859.74   1
  -5   4   5 75358.7 3528.07   8
   4  -5  -5 83832.4 3773.10   1
  -4   5   5 77707.9 3563.08   8
  -1  -4   5 81004.2 3063.78   6
  -4  -1  -5 78738.8 3651.46   3
   1   4  -5 73165.2 3428.94   1
   4   1   5 81023.3 2719.00   8
  -5   1  -5 79042.3 3556.37   3
  -5   1  -5 78056.5 2960.41   7
  -1   5  -5 75723.8 3794.15   5
   1   4  -6 6208.42 1056.98   1
  -4  -1  -6 6565.94 894.506   5
  -5   1  -6 7193.01 1135.32   2
  -1   5  -6 7136.43 1570.16   8
  -1   5  -6 6917.82 999.588   1
   5  -4  -6 7838.28 1239.19   1
  -4   5   6 6825.94 1142.68   8
  -5   4   6 7249.15 1163.70   8
   1   4  -6 6412.22 1617.72   8
  -5   1  -6 7588.39 1163.00   3
  -5   1  -6 6822.72 1009.60   5
   4  -5  -6 7960.79 1254.06   1
  -4  -1  -6 6319.64 1150.90   3
  -1   5  -6 7285.19 1271.59   5
  -5   1  -7 2551.64 787.710   3
  -5   1  -7 2283.11 684.039   2
   1   4  -7 1584.54 605.141   1
  -1   5  -7 1287.08 814.881   8
  -4  -1  -7 1728.46 652.312   3
  -1   5  -7 2343.58 868.261   5
   4  -5  -7 1825.65 696.108   1
   1   4  -7 1703.07 945.370   8
   5  -4  -7 2127.40 731.430   1
  -4   5   7 2209.15 763.186   8
  -5   4   7 2428.29 737.944   8
  -5   1  -7 2636.18 712.325   5
  -4  -1  -7 2801.35 637.687   5
  -5   1  -8 39816.5 2705.96   5
  -4  -1  -8 37202.8 3069.98   3
  -5   1  -8 42479.7 3019.49   2
  -1   5  -8 43743.1 3440.56   5
  -4   5   8 41368.4 3185.39   8
   4  -5  -8 46126.4 3427.36   1
  -5   4   8 41509.6 3136.13   8
   5  -4  -8 44326.4 3339.63   1
   1   4  -8 31162.0 2618.40   1
  -5   1  -8 42895.5 3139.08   3
  -5   1  -9 840.489 482.690   3
   1   4  -9 1070.79 535.836   1
  -4  -1  -9 2287.75 775.754   3
  -5   1  -9 1638.41 583.498   5
  -1   5  -9 1182.68 723.693   5
  -4   5   9 593.238 427.872   8
  -5   1  -9 1275.68 558.914   2
   5  -4  -9 841.969 510.916   1
  -5   4   9 694.040 411.387   8
  -5   1 -10 589.960 478.400   3
  -4  -1 -10 365.423 318.420   3
  -4  -1 -10-433.582 337.913   2
   5  -4 -10 18.9290 310.715   1
   1   4 -10 328.162 517.087   5
  -5   1 -10 303.779 285.976   2
  -1   5 -10 457.073 445.061   5
  -4   5  10 786.598 558.799   8
  -5   4  10 173.293 237.914   8
   0   5  11 650.061 449.721   8
  -5   5 -10 4248.81 1128.46   5
   0  -5 -10 3662.21 1220.72   3
   0   5  10 5022.21 1251.47   8
   5   0 -10 3811.85 1239.24   1
   5   0  -9 119.077 384.973   1
   0  -5  -9 111.599 268.159   3
   0   5   9 61.5578 192.995   8
  -5   5  -9-118.901 340.434   5
  -5   5  -8 12794.6 1783.34   5
   0   5   8 14796.7 1842.76   8
   5   0  -8 11525.1 1783.22   1
  -5   5  -7 517.762 376.517   5
   5   0  -7 450.170 494.016   1
   0   5   7 80.1459 211.289   8
  -5   5  -6 42463.9 3268.14   8
  -5   5  -6 44508.2 2878.26   5
   0   5   6 38898.7 2642.07   8
   5   0  -6 38185.9 2964.47   1
  -5   5  -5 49.4483 50.1438   8
  -5   5  -5 254.203 288.257   5
   0   5   5 156.255 181.726   8
   5   0  -5 314.720 302.187   1
  -5   5  -5 329.458 227.845   4
  -5   5  -4 173273. 5065.27   5
   5   0  -4 164019. 5446.13   1
   0   5   4 169526. 4973.65   8
  -5   5  -4 173715. 4785.27   4
   0   5   3 244.304 184.894   8
   5   0  -3 31.1333 62.8875   1
  -5   5  -3 41.7255 88.9596   5
  -5   5  -3 58.9111 154.384   8
  -5   5  -3 151.364 146.000   4
   5   0  -2 158986. 4840.39   1
  -5   5  -2 177249. 4619.36   5
  -5   5  -2 170790. 4594.35   4
   0   5   2 157603. 4652.44   8
  -5   5  -2 181977. 4722.40   8
  -5   5  -1 159.167 174.947   5
  -5   0   1 171.398 134.242   2
  -5   5  -1 151.704 166.058   4
  -5   5  -1 5.25283 101.812   8
   0   5   1 77.9166 51.7114   5
   0   5   1 102.295 185.270   8
   0   5   0 5924.09 970.347   8
  -5   5   0 8697.19 942.677   5
   0   5   0 5839.75 592.989   5
  -5   0   0 5949.36 753.267   2
  -5   5   0 8572.45 945.278   8
   5   0   1 34.2056 56.6450   1
  -5   0  -1 6.32232 16.5387   2
   5  -5  -1-1.79025 54.7083   1
  -5   5   1 102.164 131.389   8
   0   5  -1 89.0767 183.232   8
   0   5  -1-77.4641 115.160   1
   5  -5  -2 50476.5 2305.33   1
   0   5  -2 48094.5 2571.11   1
  -5   5   2 49198.0 2338.98   8
  -5   0  -2 47619.0 2482.18   2
   0   5  -2 49994.5 3176.64   8
   5   0   2 55548.6 2777.07   1
  -5   0  -3 49.3373 101.591   3
   0   5  -3 335.661 375.261   8
  -5   0  -3 6.77106 37.6755   5
   5  -5  -3 26.0307 59.7470   1
   0   5  -3 51.7671 160.399   1
  -5   5   3-58.7617 97.7951   8
   5  -5  -4 73384.1 3330.92   1
  -5   0  -4 70882.4 2887.05   5
   0   5  -4 68487.1 3140.87   1
  -5   5   4 67713.1 3135.96   8
   0   5  -4 75125.6 4434.65   8
  -5   0  -4 73707.6 3352.47   3
   0   5  -5 548.943 255.164   1
  -5   0  -5 514.426 344.757   3
  -5   5   5 64.2786 94.3727   8
   0   5  -5 396.304 429.366   8
  -5   0  -5 844.203 347.226   5
   5  -5  -5 404.293 296.320   1
   0   5  -6 15694.0 1657.44   1
  -5   5   6 17451.3 1842.01   8
   0   5  -6 16866.0 2590.46   8
   5  -5  -6 16815.6 1862.22   1
  -5   0  -6 18965.0 1961.24   2
  -5   0  -6 18090.1 1619.14   5
  -5   0  -6 19299.0 1956.22   3
  -5   0  -7 221.067 236.114   3
   0   5  -7 6.86777 178.776   1
  -5   0  -7 111.030 188.349   2
   0   5  -7 885.493 509.179   5
   0   5  -7 88.5839 278.807   8
  -5   5   7 169.688 270.736   8
  -5   0  -7 145.811 139.414   5
   5  -5  -7 111.454 182.625   1
  -5   0  -8 99751.0 4845.95   2
   5  -5  -8 101149. 5142.19   1
  -5   0  -8 106233. 5129.39   3
  -5   5   8 94114.1 4857.06   8
   0   5  -8 99506.4 5308.80   5
  -5   0  -8 96957.4 4105.22   5
  -5   0  -9 214.514 260.296   3
  -5   0  -9 96.1478 112.901   2
   0   5  -9-53.6258 117.739   5
   5  -5  -9 121.646 249.251   1
  -5   5   9-328.694 293.429   8
  -5   0 -10 34719.7 3063.52   2
   0   5 -10 33279.6 3441.81   5
  -5   5  10 34706.7 3321.08   8
   5  -5 -10 34889.8 3420.09   1
  -5   0 -10 32348.1 3153.75   3
  -3  -3   0 17649.8 1510.88   6
   3   3   0 15288.8 1442.88   8
  -6   3   0 22983.0 1074.84   8
  -6   3   0 22015.6 1741.11   4
  -3   6   0 25603.8 1394.37   5
  -6   3   0 22750.0 1663.47   7
  -3  -3   0 16070.5 1036.13   3
  -3   6   0 24754.5 1971.15   8
  -6   3   1 30093.9 2014.65   4
  -3  -3  -1 24371.8 1823.59   6
   6  -3   1 37555.9 1600.40   1
  -3   6   1 33357.1 1494.43   5
   3   3   1 24580.0 2084.65   1
   3   3  -1 24364.2 2012.87   1
  -6   3  -1 32703.3 1255.37   8
   3   3   1 25977.5 1727.28   8
  -3   6   1 32736.5 2154.75   8
  -6   3   1 28730.9 1833.69   7
  -6   3  -1 32044.8 1946.26   7
  -6   3  -1 33423.5 2157.71   4
  -3   6  -1 33273.9 1755.39   5
  -3  -3   1 24994.7 1834.15   6
  -6   3   1 28310.3 1372.03   8
   3   3  -1 26411.6 2067.00   8
  -3  -3  -1 23906.6 1472.75   3
   6  -3  -1 30901.1 1785.57   1
  -3   6  -1 35522.3 2421.24   8
  -3  -3   2 45729.8 2418.97   6
  -3  -3  -2 47360.8 2445.21   6
  -6   3  -2 53318.1 2614.25   5
   6  -3   2 59790.1 1837.21   1
  -3   6  -2 58483.5 3385.32   8
   3   3  -2 41540.3 2606.62   1
  -3   6  -2 58090.5 2525.41   5
  -6   3  -2 54611.5 2796.33   4
  -6   3  -2 47124.4 1484.24   8
  -6   3  -2 54164.9 2519.89   7
  -6   3   2 60132.6 2821.53   4
  -3   6  -2 59053.7 2157.97   1
  -6   3   2 56064.9 2282.73   8
   3   3   2 42028.1 2176.06   8
  -6   3   2 59104.8 2629.61   7
   6  -3  -2 62998.9 2829.14   1
  -3   6   2 60075.0 2913.86   8
   3   3  -2 50972.1 3164.22   8
  -3  -3  -2 48880.5 2399.44   3
  -3  -3   3 2614.89 530.900   6
  -3  -3  -3 3221.68 606.135   6
  -3   6   3 1673.83 498.789   8
  -3  -3  -3 3128.82 679.737   3
   6  -3  -3 2223.29 585.131   1
  -6   3  -3 2091.95 529.104   2
  -3   6  -3 1530.54 338.897   1
   3   3   3 2877.62 543.576   8
  -6   3   3 1941.17 496.416   7
  -6   3  -3 2074.75 539.253   5
   3   3  -3 3570.01 953.022   8
  -3   6  -3 1873.66 608.667   8
  -3   6  -3 2167.20 565.725   5
  -6   3   3 1852.12 492.600   4
  -6   3   3 1303.15 427.919   8
  -6   3  -3 1944.77 482.255   7
   6  -3   3 1932.08 349.110   1
  -3  -3   4 3210.65 637.874   6
  -6   3  -4 4365.35 711.769   7
  -6   3  -4 4520.38 813.110   5
  -6   3  -4 4527.79 807.903   2
  -3  -3  -4 3645.09 712.911   6
  -3   6  -4 4336.59 1006.53   8
  -6   3   4 5594.77 854.990   4
  -3   6   4 7381.51 1074.90   8
   3   3  -4 4310.93 1210.32   8
   3   3   4 2602.91 550.427   8
   3   3  -4 2676.06 747.268   1
   6  -3  -4 7037.82 1099.21   1
  -6   3   4 5688.52 805.063   7
  -3  -3  -4 3421.27 810.752   3
  -3   6  -4 4921.47 866.222   5
   6  -3  -5 272.649 162.102   1
  -3  -3   5-259.539 269.940   6
  -3  -3  -5 298.377 173.571   6
   3   3  -5-269.476 301.401   8
   3   3   5 126.053 149.530   8
  -3   6  -5 239.715 218.130   5
  -3  -3  -5 44.5371 64.7049   3
  -3   6   5 319.233 240.887   8
  -6   3  -5-35.0683 121.021   7
  -6   3  -5 161.530 191.893   5
  -6   3  -5 388.629 220.557   2
  -3   6  -5 81.0089 269.069   8
  -6   3   5 294.958 182.828   4
   3   3  -5-92.1692 242.871   1
  -6   3   5 332.070 150.057   7
  -3   6   6 30571.8 2439.71   8
  -6   3  -6 31110.4 2344.57   5
  -6   3  -6 33852.7 2412.13   2
   3   3  -6 25679.6 2394.96   1
  -3   6  -6 32095.3 3182.48   8
  -3   6  -6 36430.3 2787.36   5
   6  -3  -6 31906.7 2635.02   1
   3   3   6 30614.6 2115.51   8
  -3  -3  -6 32628.3 2648.65   3
  -6   3  -7 16343.8 1777.62   5
  -6   3  -7 19247.2 1910.24   2
  -3   6  -7 17830.8 2067.83   5
  -3   6  -7 17237.0 2584.62   8
  -3  -3  -7 17494.0 2067.89   3
  -3   6   7 14627.6 1799.21   8
   6  -3  -7 14752.5 1916.14   1
   3   3  -7 11668.0 1725.31   1
  -3  -3  -8 1641.27 681.485   3
   3   3  -8 998.218 521.156   1
  -3   6   8 872.179 472.165   8
  -6   3  -8 657.937 418.831   5
   6  -3  -8 330.622 332.084   1
  -3   6  -8 847.691 368.484   8
  -3   6  -8 686.246 439.008   5
  -6   3  -8 787.294 402.397   2
   3   3  -9 228.276 136.013   1
  -3  -3  -9 458.778 324.091   3
  -6   3  -9 389.049 129.276   5
  -3   6   9 288.240 322.934   8
   6  -3  -9 619.612 471.512   1
  -6   3  -9 645.942 369.728   2
  -3   6  -9 683.587 495.750   5
   3   3 -10 5151.70 1294.16   1
  -6   3 -10 8147.46 1453.46   5
  -3   6 -10 8299.78 1594.67   5
  -3   6  10 10874.7 1835.29   8
  -3  -3 -10 7067.89 1558.35   3
   6  -3 -10 8355.54 1673.07   1
  -4   6 -10 44738.4 3717.25   5
  -6   4 -10 41223.7 3350.46   5
  -2   6  10 38113.2 3406.66   8
   4   2 -10 31196.2 3294.93   1
   6  -2 -10 37954.1 3654.77   1
  -2  -4 -10 42502.4 3837.62   3
  -6   4  -9 8377.31 1440.14   5
  -4   6  -9 8109.76 1523.20   5
   6  -2  -9 7952.36 1577.57   1
   4   2  -9 8402.33 1625.52   1
  -2   6   9 8494.32 1511.30   8
  -2  -4  -9 9882.96 1798.98   3
  -6   4  -8 39306.7 2945.77   5
  -4   6  -8 40922.9 3221.47   5
  -4   6  -8 43224.7 4161.13   8
  -2   6   8 39413.9 3079.90   8
   2   4   8 35006.5 2707.18   8
   4   2  -8 29337.4 2933.06   1
   6  -2  -8 37277.6 3232.14   1
  -2  -4  -8 36318.5 3309.89   3
  -2  -4  -7 24546.3 2541.19   3
  -6   4  -7 22402.2 2122.69   5
  -4   6  -7 23237.5 2256.64   5
  -4   6  -7 24290.2 2939.53   8
   2   4   7 22526.7 2028.06   8
  -2   6   7 22168.8 2201.50   8
   4   2  -7 21084.8 2337.77   1
   6  -2  -7 21694.7 2350.08   1
  -2  -4  -6 7772.51 1340.82   3
  -6   4  -6 9363.11 1306.07   5
  -4   6  -6 8864.80 1643.36   8
  -4   6  -6 9687.62 1394.13   5
  -2   6   6 9624.77 1369.65   8
   2   4   6 7662.46 1135.73   8
   6  -2  -6 8380.67 1407.44   1
   4   2  -6 5600.80 1209.27   1
  -2  -4  -5 6560.14 1215.49   3
   2   4   5 8920.12 1176.66   8
  -4   6  -5 9351.71 1329.84   5
  -2   6   5 8853.97 1275.76   8
  -2  -4  -5 5313.96 870.594   6
  -6   4  -5 9183.19 1054.05   7
  -6   2   5 9732.10 1128.35   4
  -4   6  -5 8289.92 1457.46   8
  -6   2   5 6813.17 939.178   7
   6  -2  -5 7761.38 1252.93   1
  -6   4  -5 9281.24 1244.09   5
  -4   6  -5 9753.20 1097.22   4
  -2  -4  -4 3278.79 686.224   6
   4   2  -4 4619.68 931.918   1
   2   4   4 4747.61 852.497   8
  -6   4  -4 5231.71 916.654   5
  -2  -4  -4 2335.37 731.976   3
  -4   6  -4 4859.85 899.443   5
  -4   6  -4 4975.53 788.986   4
  -6   2   4 4730.16 799.532   4
  -2   6   4 4999.53 945.570   8
  -4   6  -4 3793.90 966.141   8
   4   2  -4 3915.25 1186.35   8
  -6   4  -4 3730.01 669.037   7
  -6   2   4 3428.77 687.065   7
   6  -2  -4 4251.35 890.295   1
  -2  -4  -3 39391.8 2378.44   3
  -2  -4  -3 36938.1 2185.92   6
  -6   2   3 33108.2 2084.68   4
  -6   4  -3 36925.7 2295.31   5
   4   2  -3 34313.2 2437.74   1
  -4   6  -3 38398.3 2264.85   5
  -4  -2   3 31891.8 1201.52   2
  -6   4  -3 36411.1 1852.92   8
  -2   6   3 33891.8 2272.82   8
  -4   6  -3 39850.0 2732.51   8
   4   2  -3 37846.3 3119.00   8
  -6   4  -3 37069.4 2339.15   4
   2   4   3 37086.8 2164.90   8
  -6   4  -3 37377.4 2112.62   7
  -6   2   3 31611.4 2003.54   7
   6  -2  -3 31318.4 2231.32   1
  -4  -2   2 14415.3 1396.80   6
  -2  -4  -2 12342.0 1288.27   3
   6  -2  -2 19398.4 1684.93   1
  -2  -4  -2 14280.1 1407.43   6
  -6   4  -2 23166.5 1747.69   5
  -6   4  -2 21104.9 1738.81   4
  -2   6   2 21397.6 1793.27   8
  -4   6  -2 21103.2 1572.80   5
   4   2  -2 15819.1 1689.10   1
  -4   6  -2 20042.9 987.620   1
   4   2  -2 16949.0 1900.96   8
  -6   2   2 17953.2 1528.81   7
  -6   4  -2 20462.0 1240.88   8
  -6   2   2 21550.6 1739.93   4
  -6   4  -2 17177.4 1428.57   7
   6  -4   2 13704.7 603.402   1
  -4   6  -2 19841.1 1933.52   8
   2   4   2 18676.7 1618.68   8
  -2  -4  -1 124459. 3423.21   3
  -4  -2   1 125428. 3957.10   6
  -6   4  -1 125540. 3859.41   7
   6  -2  -1 129840. 3921.56   1
  -6   4  -1 125703. 3947.09   5
  -2   6   1 128948. 2496.93   5
  -4   6  -1 131518. 3639.06   5
   4   2  -1 111823. 4244.02   1
  -2   6   1 130341. 4461.02   8
   2   4   1 116021. 3967.53   8
  -6   2   1 111521. 2679.04   8
  -6   2   1 126755. 4118.00   4
  -6   4  -1 124333. 4178.75   4
  -6   4  -1 126275. 3368.08   8
   4   2  -1 119022. 4242.90   8
   6  -4   1 136851. 2554.24   1
  -6   2   1 128921. 4042.97   7
  -4   6  -1 133766. 4645.10   8
  -4  -2   0 9954.22 1115.43   6
  -4   6   0 8222.73 1097.80   8
  -6   4   0 7447.69 946.710   7
  -2   6   0 10975.1 1377.72   8
   6  -2   0 10486.1 1051.05   1
  -6   2   0 8782.52 572.237   8
  -4   6   0 8347.99 893.411   5
  -2   6   0 9150.59 760.592   5
  -6   2   0 9081.93 1120.93   4
   4   2   0 8131.07 1144.56   1
  -6   4   0 7883.25 761.505   8
  -6   4   0 7432.61 1010.19   4
   2   4   0 8310.91 1109.55   8
   6  -4   0 8084.35 764.489   1
  -6   2   0 8905.55 1071.86   7
   2   4   0 8079.87 1172.10   1
  -2  -4   0 8826.00 780.580   3
  -4  -2  -1 20256.5 1616.74   6
   4   2   1 23900.7 1519.43   8
   6  -2   1 27818.7 1598.97   1
  -6   2  -1 24757.3 1631.77   2
  -4   6   1 25367.6 1851.00   8
  -2   6  -1 25957.5 2205.59   8
   2   4  -1 22457.5 2028.17   8
  -6   4   1 26459.0 1893.97   4
   2   4  -1 23119.5 1983.99   1
  -2   6  -1 24577.7 1479.94   5
   6  -4  -1 23757.7 1497.44   1
  -4  -2  -1 21588.3 1422.01   3
  -6   2  -1 24883.9 1783.87   7
  -2  -4   1 16198.8 830.570   3
  -6   4   1 23046.4 1650.59   7
  -6   4   1 24373.5 1403.91   8
  -2  -4   2 163456. 4631.28   6
  -6   2  -2 155321. 4427.52   5
  -6   2  -2 164664. 4603.59   7
  -6   2  -2 163492. 4438.54   2
  -2   6  -2 167120. 4382.36   5
   6  -2   2 173569. 3955.25   1
  -6   4   2 157439. 4328.31   7
  -2   6  -2 170003. 5888.98   8
  -4   6   2 163356. 4703.73   8
  -6   4   2 157419. 3888.29   8
  -4  -2  -2 156211. 4365.43   6
  -6   4   2 166347. 4739.02   4
   6  -4  -2 175740. 4569.00   1
  -2   6  -2 165821. 4288.58   1
   2   4  -2 146228. 5457.20   8
   4   2   2 132296. 3313.00   8
  -4  -2  -2 155795. 4161.11   3
   6  -2   3 55367.1 2315.06   1
  -2  -4   3 58575.5 2780.99   6
   6  -4  -3 51980.1 2723.16   1
  -6   2  -3 49283.3 2557.48   5
   2   4  -3 49865.5 2836.98   1
  -2   6  -3 48717.0 2185.83   1
  -6   2  -3 49494.0 2593.15   2
  -2   6  -3 51758.8 2667.39   5
   4   2   3 55492.3 2163.75   8
  -6   4   3 49578.9 2462.75   8
  -2   6  -3 49286.6 3379.85   8
  -6   4   3 51825.9 2669.10   4
   2   4  -3 56348.7 3652.06   8
  -4   6   3 48162.0 2629.76   8
  -6   4   3 50378.6 2454.65   7
  -6   2  -3 52288.8 2608.98   7
  -4  -2  -3 57799.0 2794.49   3
   2   4  -4 42355.6 3528.85   8
  -2   6  -4 50067.1 2298.53   1
   2   4  -4 36336.5 2549.52   1
  -6   2  -4 47368.2 2611.10   5
  -6   4   4 44067.7 2478.29   4
  -2  -4   4 44208.5 2407.75   6
  -6   2  -4 48945.8 2718.87   2
  -2   6  -4 49228.9 2804.22   5
   6  -4  -4 48916.4 2821.36   1
  -4  -2  -4 45708.9 2698.72   3
  -4   6   4 46272.6 2698.71   8
   4   2   4 39094.8 1881.78   8
  -6   4   4 40789.0 2481.68   8
  -6   4   4 42421.9 2242.15   7
  -6   2  -4 49020.4 2495.37   7
  -6   4   5 65944.6 3094.50   4
  -2  -4   5 79450.6 3225.74   6
   2   4  -5 62055.3 3432.70   1
  -2   6  -5 72801.7 4610.04   8
  -6   2  -5 73203.5 3477.70   2
  -2   6  -5 74038.6 3689.24   5
  -4  -2  -5 68449.9 2600.45   5
   2   4  -5 71671.6 5076.66   8
   6  -4  -5 71051.4 3696.12   1
  -6   4   5 67440.1 3327.53   8
  -4   6   5 63593.5 3334.51   8
  -6   2  -5 67654.6 3262.61   5
  -6   4   5 68242.4 2861.48   7
  -6   2  -5 71746.4 2983.75   7
  -4  -2  -5 74769.8 3728.39   3
   2   4  -6 21462.3 2173.26   1
  -4   6   6 27413.1 2322.14   8
  -6   2  -6 26745.6 2131.19   5
  -6   2  -6 29945.0 2335.38   2
  -2   6  -6 28920.8 2490.15   5
  -2   6  -6 27971.0 3104.17   8
   2   4  -6 25180.0 3315.06   8
  -6   4   6 25568.1 2237.97   8
   6  -4  -6 29290.2 2520.70   1
  -4  -2  -6 26403.7 2396.32   3
  -4  -2  -7 2149.48 769.386   3
  -6   2  -7 4638.81 934.575   5
   2   4  -7 2213.63 792.193   1
  -2   6  -7 4182.83 1356.32   8
  -2   6  -7 3224.52 929.279   5
  -6   2  -7 3259.81 822.934   2
  -4   6   7 2893.35 807.593   8
  -6   4   7 1851.12 699.878   8
   6  -4  -7 2991.52 868.286   1
  -4  -2  -8 5808.66 1270.61   3
  -6   2  -8 6369.00 1180.40   5
   2   4  -8 4215.08 1126.09   1
  -6   2  -8 5271.32 1104.21   2
  -2   6  -8 5264.94 1254.33   5
   6  -4  -8 4661.29 1192.22   1
  -2   6  -8 4270.34 1481.33   8
  -4   6   8 5630.27 1224.03   8
  -6   4   8 3800.29 1104.12   8
  -6   2  -9 8848.89 1405.42   5
  -6   2  -9 8847.00 1451.09   2
  -2   6  -9 7708.62 1551.42   5
  -4   6   9 8093.78 1500.87   8
  -6   4   9 8229.97 1516.27   8
   6  -4  -9 7757.86 1569.15   1
   2   4  -9 7325.82 1441.29   1
  -4  -2  -9 8881.61 1645.26   3
  -6   2 -10 14328.8 1909.49   5
  -6   2 -10 14206.2 1901.35   2
   2   4 -10 8341.81 1676.20   1
  -2   6 -10 14391.1 2187.36   5
  -4   6  10 13638.4 2092.88   8
   6  -4 -10 14721.5 2255.63   1
  -6   4  10 10619.0 1924.00   8
  -4  -2 -10 12665.4 2078.60   3
   5   1 -10 2581.51 983.185   1
  -5   6 -10 2280.52 904.766   5
  -1   6  10 3891.20 1123.03   8
  -1  -5 -10 1818.40 848.275   3
   6  -1 -10 3696.73 1184.92   1
  -6   5 -10 2469.31 829.475   5
   6  -1  -9 2316.52 855.490   1
   5   1  -9 2292.38 846.297   1
  -5   6  -9 3995.08 1014.38   5
  -1  -5  -9 2926.46 948.276   3
  -6   5  -9 3306.56 918.342   5
   1   5   9 3638.04 964.555   8
  -1   6   9 2592.57 815.590   8
   5   1  -8 3819.74 1114.54   1
  -6   5  -8 7136.57 1289.68   5
  -5   6  -8 7103.70 1299.51   5
   6  -1  -8 7981.49 1504.25   1
  -1   6   8 8335.68 1419.94   8
  -1  -5  -8 5552.69 1333.10   3
   1   5   8 4522.11 1019.83   8
   6  -1  -7 3793.52 1010.16   1
   1   5   7 5011.97 1021.17   8
  -1   6   7 3740.12 894.629   8
  -1  -5  -7 5396.17 1216.63   3
  -6   5  -7 4723.45 1006.47   5
  -5   6  -7 4745.16 1022.94   5
   5   1  -7 3485.99 998.421   1
  -5   6  -7 4024.35 1212.24   8
  -5   6  -6 1191.19 502.645   5
   1   5   6 778.907 381.602   8
   5   1  -6 498.286 418.968   1
   6  -1  -6 514.747 318.404   1
  -6   5  -6 673.371 402.982   5
  -5   6  -6 1634.27 745.859   8
  -1   6   6 923.891 441.083   8
  -5   6  -5 4639.54 997.068   8
  -6   5  -5 4645.81 891.050   5
  -5   6  -5 4779.58 914.846   5
  -5   6  -5 4450.96 785.788   4
  -6   5  -5 4165.84 806.111   4
   5   1  -5 3440.05 867.236   1
   1   5   5 3846.70 804.977   8
  -6   1   5 3783.54 730.904   7
   6  -1  -5 4433.79 991.465   1
  -1   6   5 4034.27 863.140   8
  -6   5  -4 583.186 320.363   5
  -1   6   4 295.443 218.881   8
   6  -1  -4 506.314 352.872   1
  -6   5  -4 940.474 377.377   4
  -6   5  -4 691.367 252.685   8
  -5   6  -4 708.467 314.884   4
   5   1  -4 1117.94 450.709   1
   1   5   4 1116.85 388.887   8
  -5   6  -4 788.942 329.979   5
  -6   1   4 326.196 257.010   7
   5   1  -3 2373.65 658.712   1
  -6   5  -3 2821.31 574.661   8
  -6   5  -3 2042.16 554.787   5
   1   5   3 1867.25 515.568   8
  -5   6  -3 2357.14 590.333   8
  -1   6   3 1374.32 492.481   8
  -6   5  -3 2239.56 583.022   4
  -5   6  -3 1964.19 523.150   5
  -5   6  -3 1582.69 466.688   4
  -6   1   3 587.456 324.607   7
  -6   5  -2 28403.5 1919.19   7
   6  -1  -2 23882.6 1916.81   1
  -1   6   2 24267.0 1959.13   8
  -6   5  -2 28496.5 1984.60   5
  -5   6  -2 27916.6 1876.04   5
   1   5   2 31212.6 2184.40   8
  -5  -1   2 30131.9 1427.45   2
  -5   6  -2 27630.6 2168.70   8
  -6   5  -2 31173.5 1865.19   8
  -6   5  -2 29626.0 2071.54   4
  -6   5  -1 13606.1 1307.95   5
  -5   6  -1 12927.1 1231.67   5
   6  -1  -1 9398.40 1144.52   1
   5   1  -1 12249.4 1387.30   1
   5   1  -1 11678.3 1351.17   8
  -5   6  -1 13311.7 1428.98   8
  -1   6   1 9311.51 1277.65   8
  -5  -1   1 12617.6 1056.87   2
  -6   5  -1 13312.4 1364.42   4
  -6   5  -1 14263.5 1326.13   8
  -6   5  -1 13988.2 1337.10   7
   1   5   1 12510.0 1437.57   8
  -5   6   0 14059.7 1225.54   5
   6  -1   0 10052.3 1120.76   1
  -6   1   0 9724.08 994.023   2
  -1   6   0 10277.9 793.978   5
   5   1   0 9308.40 1232.75   1
   5   1   0 8984.12 1023.50   8
  -6   5   0 12984.7 1147.33   8
   6  -5   0 13363.7 914.944   1
  -6   5   0 13184.0 1289.36   7
  -1   6   0 12845.6 1516.29   8
  -6   5   0 11871.9 1299.31   4
   1   5   0 11363.2 1414.81   8
  -5   6   0 13724.4 1361.55   8
   6  -5  -1 1225.02 336.983   1
   6  -1   1 1186.61 441.976   1
   5   1   1 597.811 234.730   8
   1   5  -1 1368.90 579.969   8
  -1   6  -1 1134.19 524.421   8
  -5   6   1 1203.96 416.692   8
  -6   5   1 1396.35 380.131   8
  -6   1  -1 1233.01 400.896   2
  -1   6  -1 1005.73 347.197   5
  -6   5   1 1562.16 464.768   4
  -6   5   1 1267.22 415.681   7
  -6   1  -2 13981.2 1352.48   2
  -1   6  -2 14088.3 1324.76   5
   6  -1   2 15777.0 1402.33   1
  -5   6   2 10924.5 1213.51   8
  -6   5   2 11084.5 1107.90   8
   6  -5  -2 10561.0 1108.19   1
  -1   6  -2 14202.4 1799.33   8
   1   5  -2 7856.57 1390.30   8
  -1   6  -2 13947.4 1433.80   1
   5   1   2 9644.34 1342.26   1
  -6   5   2 9708.84 1114.84   7
   1   5  -2 7975.13 1196.21   1
   5   1   2 7000.74 628.585   8
  -5  -1  -2 10767.4 1140.87   3
  -6   1  -3 168.721 130.249   7
  -6   1  -3 787.936 326.164   5
  -5  -1  -3 341.278 208.048   3
   6  -1   3 418.030 251.977   1
   1   5  -3 403.402 302.252   1
  -1   6  -3 651.694 295.497   1
  -6   1  -3 352.133 195.265   2
  -1   6  -3 174.294 198.258   8
  -1   6  -3 438.874 332.031   5
  -5   6   3 169.107 111.294   8
  -6   5   3 371.782 222.270   8
   6  -5  -3 425.111 254.071   1
  -5  -1  -4 521.667 332.869   3
  -1   6  -4 1345.63 425.495   1
   1   5  -4 523.869 299.839   1
   1   5  -4 50.8636 196.666   8
   5  -6  -4 1803.99 534.317   1
  -1   6  -4 1585.71 585.977   5
  -1   6  -4 831.955 559.887   8
  -6   1  -4 1226.85 463.653   2
  -6   1  -4 1201.94 402.760   5
  -5   6   4 1278.40 449.256   8
  -6   5   4 1388.11 455.072   8
   6  -5  -4 1517.07 513.392   1
  -5  -1  -4 590.467 320.869   5
  -6   1  -4 941.354 352.369   7
  -1   6  -5 3555.83 731.551   1
   1   5  -5 4969.65 975.909   1
  -5  -1  -5 4844.64 764.118   5
  -6   1  -5 3446.24 735.928   5
  -6   1  -5 3926.43 904.150   2
  -5   6   5 6079.41 1042.34   8
   5  -6  -5 7017.88 1147.71   1
  -6   5   5 6333.64 1067.95   8
   1   5  -5 5055.41 1364.50   8
   6  -5  -5 7135.23 1153.14   1
  -1   6  -5 4272.71 985.333   5
  -5  -1  -5 6043.07 1083.07   3
  -6   1  -5 4115.75 768.848   7
  -1   6  -5 4169.35 1161.92   8
  -5  -1  -6 1717.10 496.447   5
  -5  -1  -6 2072.70 685.624   3
   1   5  -6 2366.67 1072.57   8
  -6   1  -6 2125.95 648.824   2
  -1   6  -6 1832.30 574.735   1
  -1   6  -6 2092.23 706.697   5
   5  -6  -6 4309.40 958.726   1
   6  -5  -6 4105.99 933.508   1
  -6   1  -6 1461.07 544.031   5
  -5   6   6 3791.48 847.592   8
  -6   5   6 3110.39 812.171   8
  -1   6  -6 1913.65 967.569   8
  -6   1  -6 2292.47 693.548   3
  -6   1  -7 9110.89 1306.91   5
  -6   1  -7 9508.13 1436.89   2
  -1   6  -7 7622.69 1493.65   5
   1   5  -7 9160.49 2115.38   8
  -1   6  -7 10416.6 2191.56   8
   6  -5  -7 9345.17 1515.66   1
   5  -6  -7 8448.23 1441.02   1
  -5   6   7 7662.46 1320.83   8
  -6   5   7 8943.26 1428.76   8
   1   5  -7 8500.35 1366.16   1
  -6   1  -7 7981.78 1326.31   3
  -5  -1  -7 9861.03 1547.33   3
  -6   1  -8 581.618 419.105   3
  -5  -1  -8 957.973 455.113   3
   1   5  -8 1226.03 610.566   1
  -6   1  -8 994.003 521.611   2
  -1   6  -8 583.675 442.960   5
  -1   6  -8 1300.06 930.744   8
  -5   6   8 648.931 531.074   8
  -6   5   8 272.937 284.457   8
  -6   1  -8 966.972 452.478   5
   6  -5  -8 0.41407 181.698   1
  -6   1  -9 2441.43 829.424   3
  -5  -1  -9 2462.69 882.512   3
  -6   1  -9 2828.43 847.861   2
  -5  -1  -9 2762.04 920.388   2
  -1   6  -9 2114.77 858.594   5
   6  -5  -9 3109.47 952.458   1
  -5   6   9 3540.82 1043.79   8
  -6   5   9 3656.65 1043.49   8
  -6   1 -10 19564.8 2292.39   2
  -1   6 -10 19007.6 2614.17   5
   1   5 -10 17078.5 2564.64   5
  -5  -1 -10 20237.6 2450.63   2
  -6   5  10 18860.2 2497.48   8
   6  -5 -10 20746.0 2694.90   1
  -6   1 -10 20465.3 2503.28   3
  -5  -1 -10 22602.3 2696.57   3
   0   6  10 33268.1 3172.50   8
   6   0  -9 394.847 379.944   1
   0  -6  -9 212.594 280.626   3
  -6   6  -9 188.306 234.135   5
   0   6   9 223.282 337.864   8
  -6   6  -8 32142.3 2818.59   5
   0   6   8 26002.6 2529.81   8
   6   0  -8 27733.4 2975.74   1
   6   0  -7-140.343 252.184   1
  -6   6  -7 3.35773 177.793   5
   0   6   7 178.994 166.857   8
   0   6   6 21839.8 2124.87   8
  -6   6  -6 25380.1 2269.12   5
   6   0  -6 21126.4 2336.89   1
  -6   6  -5-48.4730 65.5236   5
   6   0  -5 172.348 225.905   1
  -6   6  -5 61.5521 192.478   4
  -6   6  -5 17.4093 109.213   8
   0   6   5 375.526 286.477   8
  -6   6  -4 2806.57 678.881   5
  -6   6  -4 3173.45 714.327   4
   0   6   4 2916.59 761.564   8
  -6   6  -3 140.960 201.566   5
  -6   6  -3-45.5048 73.6325   4
  -6   6  -3 99.6630 237.096   8
   0   6   3 287.391 293.428   8
   6   0  -3-43.3769 68.6656   1
   0   6   2 10699.7 1394.15   8
  -6   6  -2 14340.0 1420.06   5
  -6   6  -2 12200.6 1371.31   4
  -6   6  -2 13472.9 1465.87   8
   6   0  -2 9237.10 1319.53   1
  -6   6  -1 83.3139 161.086   5
   0   6   1 291.468 206.178   8
  -6   6  -1 95.9238 89.5108   8
  -6   0   1 415.728 194.863   2
  -6   6  -1 192.721 192.117   4
   0   6   0 61519.6 3409.98   8
   6   0   0 63137.3 3155.02   1
  -6   0   0 58194.6 2527.62   2
   0   6   0 60039.8 2064.70   5
   0   6   0 64041.2 3321.33   1
   6   0   1-29.7492 129.773   1
  -6   6   1 66.5223 53.3807   8
  -6   0  -1-52.1915 58.8726   2
   0   6  -1 107.828 149.225   5
   0   6  -1 80.6743 167.467   1
   0   6  -1 295.707 323.622   8
  -6   6   2 72593.1 3072.61   8
  -6   0  -2 63593.3 3058.03   2
   0   6  -2 66929.1 3970.74   8
  -6   0  -3 90.4979 108.144   2
   6  -6  -3 178.456 206.491   1
   0   6  -3 245.214 105.043   8
  -6   6   3 161.486 110.443   8
   0   6  -3-17.4906 80.6115   1
  -6   0  -4 18327.4 1587.02   5
   0   6  -4 19513.7 1807.40   1
  -6   6   4 17580.6 1687.37   8
   6  -6  -4 21533.2 1933.81   1
  -6   0  -4 21262.8 1871.07   3
   0   6  -4 21100.1 2538.36   8
  -6   0  -4 21022.3 1999.31   2
  -6   0  -5 405.982 350.131   3
  -6   6   5 130.669 164.816   8
  -6   0  -5 85.6051 204.327   5
  -6   0  -5 258.113 227.866   2
   0   6  -5 69.7949 183.597   8
   6  -6  -5 147.770 120.586   1
   0   6  -5 185.100 182.289   1
  -6   0  -6 31663.2 2272.82   5
   0   6  -6 35281.4 3879.33   8
  -6   0  -6 35429.2 2825.28   2
  -6   6   6 31209.1 2543.72   8
   0   6  -6 34507.2 2925.30   5
   6  -6  -6 33275.9 2754.52   1
  -6   0  -6 37354.8 2787.24   3
  -6   0  -7 232.380 225.733   3
  -6   6   7 130.249 259.482   8
  -6   0  -7-144.276 213.221   5
   0   6  -7 334.751 352.869   1
   0   6  -7 66.6719 138.603   5
   6  -6  -7 399.961 472.118   1
   0   6  -7 749.908 618.048   8
   0   6  -8 5729.93 1429.38   5
  -6   0  -8 6094.53 1286.07   2
  -6   6   8 7089.19 1378.14   8
   6  -6  -8 8611.69 1579.42   1
   0   6  -8 7334.47 2069.96   8
  -6   0  -8 7900.20 1470.69   3
   0   6  -9-95.5858 232.751   5
   6  -6  -9 93.9628 265.237   1
  -6   0  -9-172.518 276.392   3
  -6   0  -9 201.215 391.374   2
  -6   6   9-23.9557 61.8524   8
  -6   0 -10 4935.29 1196.42   2
   4   3 -10 1422.82 768.378   1
  -7   4 -10 1996.88 750.296   5
  -3  -4  -9 412.891 304.085   3
   4   3  -9 211.197 286.953   1
  -7   4  -9 438.214 346.769   5
  -4   7  -9 682.535 492.109   5
  -3   7   9 83.6788 210.448   8
   7  -3  -9 296.860 332.186   1
  -3  -4  -8 703.870 475.596   3
   4   3  -8 914.470 547.432   1
  -4   7  -8 1123.26 661.641   8
  -7   4  -8 827.664 430.851   5
  -4   7  -8 558.947 380.330   5
  -3   7   8 2041.31 766.412   8
   7  -3  -8 1426.59 665.983   1
  -7   4  -7 14050.4 1743.61   5
  -4   7  -7 15808.6 1961.39   5
  -4   7  -7 14768.1 2388.99   8
  -3   7   7 12669.4 1734.77   8
   7  -3  -7 14375.3 1965.50   1
  -3  -4  -7 15440.4 1999.38   3
   4   3  -7 10847.4 1755.31   1
  -7   4  -6 2782.29 741.643   5
  -3  -4  -6 1282.10 532.835   3
   7  -3  -6 2340.38 771.305   1
  -4   7  -6 3346.86 1057.12   8
  -4   7  -6 2741.14 776.710   5
   4   3  -6 1009.87 553.461   1
  -3   7   6 2190.22 729.729   8
  -3  -4  -5 17309.7 1606.93   6
   4   3  -5 16175.9 1947.49   1
  -7   4  -5 15858.6 1719.37   5
  -4   7  -5 16248.6 1776.61   5
  -4   7  -5 17964.1 2268.57   8
   3   4   5 16996.7 1607.62   8
  -3   7   5 13488.1 1643.59   8
  -7   3   5 13290.4 1452.59   4
   7  -3  -5 13106.3 1687.66   1
   4   3  -5 16335.1 2564.68   8
  -7   4  -5 16724.0 1512.75   7
  -7   3   5 12916.2 1356.07   7
  -3  -4  -5 18154.6 1952.30   3
  -4  -3   4 212.095 143.716   6
   4   3  -4 557.383 321.337   1
  -4   7  -4 943.905 505.143   8
  -3  -4  -4 643.499 342.050   6
  -3  -4  -4 589.652 394.976   3
   7  -3  -4 359.986 259.473   1
  -7   4  -4 234.635 186.122   5
   4   3  -4 380.564 452.111   8
   3   4   4 656.343 330.246   8
  -3   7   4 607.333 373.570   8
  -7   3   4 606.768 340.561   4
  -4   7  -4 678.730 367.157   5
  -7   4  -4 507.134 269.886   7
  -7   3   4 261.083 221.527   7
  -4  -3   3 1867.15 533.425   6
  -3  -4  -3 1636.48 531.481   6
  -3  -4  -3 1680.41 512.571   3
   7  -3  -3 1484.75 524.122   1
   4   3  -3 1522.13 705.140   8
  -4   7  -3 1953.19 525.601   5
  -7   4  -3 1254.87 440.199   4
  -4   7  -3 2514.88 772.174   8
   3   4   3 1730.21 509.325   8
  -3   7   3 1936.42 548.195   8
  -7   3   3 1960.53 552.324   4
  -7   3   3 1900.85 498.352   8
  -7   4  -3 1883.70 550.271   5
  -7   4  -3 2016.51 514.036   7
  -7   3   3 1809.22 515.385   7
  -4  -3   2 28748.8 2077.81   6
  -3  -4  -2 32658.4 2211.73   6
  -7   3   2 30751.5 2177.02   4
  -7   4  -2 33855.0 2257.10   5
  -4   7  -2 36149.8 2114.77   5
   4   3  -2 25016.8 2204.51   1
   4   3  -2 28391.1 2543.63   8
  -7   3   2 26921.3 1634.24   8
  -7   4  -2 36231.4 2469.60   4
  -4   7  -2 36899.5 2810.83   8
  -7   4  -2 34875.7 2208.74   7
  -7   3   2 30678.0 2095.98   7
   3   4   2 26998.5 1991.69   8
   7  -3  -2 31220.6 2158.18   1
  -3   7   2 30849.7 2311.99   8
  -3  -4  -2 30149.6 1963.78   3
   7  -3  -1 78578.0 3152.32   1
  -4  -3   1 70904.3 3227.37   6
  -3  -4  -1 69909.3 3238.72   6
  -4   7  -1 80253.2 2934.22   5
  -3   7   1 73548.9 3602.76   8
   4   3  -1 57362.2 3350.68   1
   4   3  -1 60951.2 3313.10   8
  -7   3   1 67112.1 2132.74   8
  -7   3   1 69525.9 3319.99   4
  -7   4  -1 77841.9 3544.07   4
   3   4   1 62160.3 3045.71   8
  -7   4  -1 72630.5 3188.47   7
  -7   3   1 74430.1 3242.72   7
  -3  -4  -1 68785.9 2657.25   3
  -4   7  -1 79694.9 3909.98   8
   7  -4   1 84178.8 2449.52   1
  -4  -3   0 38052.7 2364.39   6
  -3  -4   0 36325.3 2341.97   6
   7  -3   0 38971.1 2085.51   1
   3   4   0 35822.8 2463.56   8
  -4   7   0 45991.2 2124.81   5
  -3   7   0 39830.9 1812.81   5
  -7   4   0 40934.5 1698.66   8
   4   3   0 36876.9 2385.44   8
  -4   7   0 43507.1 2799.19   8
  -3   7   0 38789.8 2763.64   8
   4   3   0 33808.0 2544.37   1
  -7   3   0 37361.6 2440.14   4
  -7   4   0 42186.2 2598.39   4
  -7   4   0 39614.8 2325.67   7
  -7   3   0 34781.4 2220.03   7
   7  -4   0 45988.4 2084.67   1
  -3  -4   0 36702.4 1659.10   3
  -7   4   1 24578.1 1405.11   8
  -4  -3  -1 24780.4 1914.96   6
  -3  -4   1 23963.5 1911.64   6
   7  -3   1 25614.8 1579.33   1
  -3   7  -1 23456.4 1539.18   5
   3   4  -1 23381.6 2172.05   1
  -3   7  -1 25083.7 1771.56   1
  -7   3  -1 23663.2 1998.59   4
  -3   7  -1 21619.0 2140.49   8
  -7   4   1 26878.2 2075.16   4
   4   3   1 23348.2 1760.39   8
   3   4  -1 25115.6 2266.12   8
  -7   4   1 23306.8 1785.54   7
  -4   7   1 26299.6 2103.36   8
  -7   3  -1 22248.8 1788.27   7
  -4  -3  -1 23396.0 1553.57   3
   7  -4  -1 26682.1 1757.54   1
  -4  -3  -2 3054.41 730.678   6
  -3  -4   2 2801.55 687.521   6
   3   4  -2 3751.11 1023.32   8
  -3   7  -2 5155.70 837.740   5
  -4   7   2 4241.13 855.631   8
  -3   7  -2 5242.42 840.001   1
  -7   4   2 4146.41 655.601   8
   4   3   2 4289.30 1056.04   1
  -7   4   2 4063.11 843.050   4
  -3   7  -2 5369.79 1186.57   8
   7  -4  -2 4306.78 799.014   1
  -7   4   2 3608.18 704.567   7
  -7   3  -2 4446.20 796.805   7
  -4  -3  -2 4092.16 757.722   3
   4   3   2 3905.68 733.154   8
  -4  -3  -3 241.386 166.211   6
   7  -4  -3 750.414 329.877   1
  -3  -4   3 742.561 272.760   6
  -4  -3  -3 100.327 117.406   3
  -7   3  -3 608.742 329.380   2
  -4   7   3 650.977 377.322   8
  -7   3  -3 687.624 334.553   5
   3   4  -3 328.432 347.849   8
  -3   7  -3 650.835 328.806   5
  -3   7  -3 797.580 499.524   8
   4   3   3 373.693 284.824   8
  -7   4   3 555.614 330.675   4
  -7   4   3 840.729 313.873   8
  -7   4   3 911.158 335.784   7
  -7   3  -3 709.358 307.284   7
  -4  -3  -4 3503.51 729.731   6
   7  -4  -4 3313.84 789.201   1
  -3  -4   4 3729.15 749.909   6
  -4  -3  -4 3913.80 797.330   3
   3   4  -4 2632.22 764.921   1
  -7   3  -4 2631.25 699.375   5
  -3   7  -4 2602.86 703.477   5
   3   4  -4 3206.85 1024.85   8
  -3   7  -4 2911.56 885.744   8
  -7   4   4 3153.77 719.600   4
  -7   4   4 3001.59 682.741   8
  -7   4   4 2116.85 535.856   7
  -7   3  -4 3373.98 745.741   2
  -7   3  -4 2838.58 627.791   7
  -4   7   4 2660.11 711.712   8
  -3  -4   5 16367.7 1593.59   6
   3   4  -5 11701.5 1678.66   1
  -7   3  -5 12851.8 1525.74   5
   7  -4  -5 15812.1 1831.90   1
  -7   3  -5 12441.8 1480.97   2
  -3   7  -5 13676.8 1676.06   5
   3   4  -5 13826.8 2431.24   8
  -4   7   5 14400.9 1684.55   8
  -7   4   5 13378.9 1536.17   8
  -7   4   5 14861.7 1562.95   4
  -3   7  -5 14884.0 2173.22   8
  -7   4   5 14640.2 1415.52   7
  -7   3  -5 13074.8 1351.93   7
  -4  -3  -5 14805.8 1743.73   3
  -4  -3  -6 4629.71 1038.08   3
  -7   3  -6 4713.46 955.493   5
  -7   3  -6 6002.34 1063.21   2
  -3   7  -6 5712.27 1133.89   5
  -4   7   6 4485.13 980.478   8
  -7   4   6 3644.07 901.653   8
   3   4  -6 3801.23 1410.53   8
  -3   7  -6 5807.38 1462.39   8
   7  -4  -6 4216.50 990.430   1
  -7   3  -7 7321.96 1245.24   5
  -7   3  -7 7512.74 1265.15   2
  -3   7  -7 7095.50 1388.30   5
  -4   7   7 7967.13 1395.49   8
  -7   4   7 6709.26 1261.06   8
  -3   7  -7 6142.79 1621.41   8
   7  -4  -7 8489.34 1515.99   1
  -4  -3  -7 6147.22 1265.67   3
   3   4  -7 5409.44 1194.99   1
  -4  -3  -8 758.564 492.938   3
  -3   7  -8 886.753 669.414   8
   3   4  -8 451.775 297.825   1
  -3   7  -8 738.195 483.186   5
  -4   7   8 469.379 329.847   8
  -7   4   8 451.960 345.968   8
   7  -4  -8 154.754 191.599   1
  -7   3  -8 777.187 435.459   5
  -7   3  -8 877.198 426.981   2
  -7   3  -9 2376.49 767.497   2
  -4  -3  -9 1870.90 809.963   3
   3   4  -9 1653.10 691.265   1
  -3   7  -9 1405.99 790.283   8
  -7   3  -9 1640.27 610.337   5
  -3   7  -9 1748.08 726.881   5
  -4   7   9 1468.94 668.217   8
   7  -4  -9 1926.58 795.108   1
  -7   4   9 1375.66 619.884   8
   3   4 -10 4159.02 1214.15   1
  -7   3 -10 6977.47 1352.28   2
  -7   3 -10 6001.35 1279.69   5
   5   2  -9 423.307 427.325   1
  -2  -5  -9 1083.62 568.740   3
  -7   5  -9 960.759 553.121   5
  -5   7  -9 968.136 527.241   5
  -2   7   9-34.1055 131.259   8
   7  -2  -9 437.770 525.335   1
   7  -2  -8 508.433 416.703   1
  -5   7  -8 2231.87 739.309   5
  -7   5  -8 1848.23 694.387   5
  -2  -5  -8 2498.35 824.557   3
  -5   7  -8 1698.79 826.158   8
   5   2  -8 1460.35 765.345   1
  -2   7   8 825.021 501.009   8
  -2  -5  -7 11837.1 1777.65   3
  -7   5  -7 14606.5 1802.25   5
  -5   7  -7 15730.7 1916.62   5
  -5   7  -7 16341.4 2461.64   8
   2   5   7 11398.8 1549.52   8
   7  -2  -7 14085.2 1990.59   1
  -2   7   7 12783.2 1751.46   8
   5   2  -7 7680.06 1521.76   1
  -2  -5  -6 28530.4 2652.21   3
   5   2  -6 21242.2 2390.40   1
  -7   5  -6 28334.6 2404.73   5
  -5   7  -6 29700.1 2516.86   5
   2   5   6 26798.2 2251.42   8
  -2   7   6 27984.6 2469.56   8
  -5   7  -6 30260.3 3041.34   8
   7  -2  -6 24079.7 2479.41   1
  -2  -5  -5 3247.13 716.005   6
  -7   5  -5 4158.35 890.923   5
  -2  -5  -5 4235.35 922.774   3
  -5   7  -5 3863.51 851.217   5
   7  -2  -5 3521.51 889.881   1
   2   5   5 3506.95 795.846   8
  -5   7  -5 4398.30 1033.27   8
  -5   7  -5 4026.55 768.501   4
   5   2  -5 2650.44 843.325   1
  -7   2   5 3087.95 691.586   7
  -2   7   5 3503.89 837.393   8
  -2  -5  -4 2178.70 586.726   6
  -7   5  -4 3646.16 804.755   5
  -2  -5  -4 2750.08 747.635   3
   5   2  -4 1615.31 622.638   1
   7  -2  -4 1981.58 665.612   1
  -7   5  -4 3271.64 677.930   7
  -5   7  -4 2995.76 707.930   5
  -7   5  -4 3507.85 782.993   4
  -5   7  -4 3602.11 888.661   8
  -5   7  -4 3066.56 666.921   4
   2   5   4 2100.93 620.418   8
  -7   2   4 1859.67 535.681   7
  -7   2   4 2500.88 644.190   4
  -2   7   4 2926.56 760.765   8
  -2  -5  -3 1245.21 521.419   6
   5   2  -3 1850.33 723.025   1
  -2  -5  -3 1306.51 540.871   3
   5   2  -3 1373.36 650.376   8
  -7   2   3 2213.47 664.447   4
   7  -2  -3 1767.28 617.115   1
  -5   7  -3 2226.73 763.011   8
   2   5   3 1805.73 628.920   8
  -2   7   3 1886.09 678.320   8
  -7   5  -3 2309.73 623.307   4
  -7   5  -3 2514.97 642.151   5
  -7   5  -3 2264.83 560.043   7
  -5   7  -3 1997.94 618.815   5
  -7   2   3 1568.43 527.871   7
  -2  -5  -2 50902.0 2606.53   3
  -5   7  -2 50807.2 3277.74   8
  -7   5  -2 47209.5 2682.40   5
  -5   7  -2 51117.8 2619.02   5
   5   2  -2 44350.2 2927.17   1
   5   2  -2 43250.5 3183.81   8
   2   5   2 49692.3 2909.75   8
  -2   7   2 49939.5 3018.41   8
  -7   2   2 48089.5 2770.08   4
  -7   5  -2 49742.7 2896.16   4
  -7   5  -2 49811.6 2657.82   7
  -7   2   2 48052.7 2723.69   7
  -2  -5  -1 7702.76 928.433   3
   7  -2  -1 19521.9 1678.53   1
  -2   7   1 18477.6 1894.41   8
  -7   5  -1 15921.0 1522.98   5
  -5   7  -1 16722.6 1444.43   5
   5   2  -1 6407.62 1154.89   8
  -5   7  -1 18242.3 1814.14   8
  -7   5  -1 16281.8 1502.57   7
  -7   5  -1 16423.9 1646.61   4
   2   5   1 7930.98 1180.02   8
  -7   2   1 17014.7 1618.70   7
  -7   5  -1 16044.0 1339.59   8
   2   5   0 41119.9 2773.32   8
   5   2   0 39154.6 2386.38   8
  -5   7   0 56953.3 2539.07   5
   7  -2   0 59145.1 2799.24   1
  -2   7   0 49550.2 1880.21   5
  -2   7   0 54841.8 3297.47   8
  -7   5   0 49233.7 2178.80   8
  -7   5   0 51970.6 2923.57   4
   7  -5   0 59353.9 2156.55   1
   5   2   0 39896.3 2765.06   1
  -7   5   0 50707.6 2678.74   7
  -5   7   0 56717.8 3119.55   8
  -7   2   0 49577.7 2744.31   7
  -2  -5   0 40169.6 1820.74   3
  -2   7  -1 2461.98 636.972   1
   7  -2   1 2613.86 594.654   1
   2   5  -1 842.821 524.046   1
  -2   7  -1 2625.56 514.708   5
  -7   2  -1 2719.35 592.464   2
  -7   5   1 2277.12 488.002   8
   5   2   1 975.193 395.106   8
   2   5  -1 1242.15 639.158   8
  -7   5   1 2225.74 608.892   4
  -2   7  -1 2703.03 834.457   8
  -7   5   1 1849.01 508.960   7
   7  -5  -1 1971.88 462.346   1
  -7   2  -1 2189.86 573.366   7
  -5   7   1 1973.44 582.029   8
  -7   2  -2 19951.4 1667.17   2
  -2   7  -2 20503.1 1594.86   5
   2   5  -2 15012.2 1839.39   1
   2   5  -2 17827.4 2142.14   8
  -5   7   2 23063.3 1909.30   8
   5   2   2 17666.2 1978.55   1
  -7   5   2 22812.9 1925.90   4
  -7   5   2 22168.9 1587.15   8
   7  -5  -2 25976.0 1834.06   1
  -7   5   2 22347.1 1778.45   7
  -2   7  -2 19932.0 1775.83   1
  -5  -2  -2 17009.3 1497.07   3
  -7   2  -2 18569.0 1705.11   7
  -2   7  -2 22403.0 2319.29   8
  -2  -5   3 25735.3 2055.12   6
  -7   2  -3 19556.6 1732.86   5
   2   5  -3 19406.5 1947.75   1
  -2   7  -3 22449.4 1736.73   1
  -7   2  -3 20359.9 1777.10   2
  -2   7  -3 21193.6 1812.72   5
   2   5  -3 22890.1 2512.84   8
  -2   7  -3 21826.5 2459.25   8
   7  -5  -3 22418.3 1876.98   1
  -5   7   3 20716.5 1857.09   8
  -7   5   3 20119.1 1629.77   8
  -7   5   3 21755.9 1763.52   7
  -5  -2  -3 22980.4 1842.20   3
  -7   2  -3 22491.5 1856.07   7
  -7   5   3 20813.8 1862.96   4
   7  -2   3 22910.8 1663.70   1
  -2  -5   4 5206.54 932.716   6
  -7   2  -4 4009.61 826.480   5
   2   5  -4 4302.52 967.082   1
  -7   2  -4 4588.16 899.757   2
  -2   7  -4 4039.30 914.764   5
  -5   7   4 5479.98 983.176   8
  -7   5   4 5211.91 898.365   8
  -2   7  -4 4506.47 1192.57   8
   2   5  -4 5367.47 1340.11   8
   7  -5  -4 5631.19 1015.88   1
  -7   5   4 5510.98 971.004   4
  -7   5   4 5015.24 837.089   7
  -7   2  -4 4012.92 810.361   7
  -5  -2  -4 4558.41 923.819   3
  -5  -2  -5 2093.68 704.485   3
  -2  -5   5 3137.69 785.930   6
  -7   2  -5 4706.02 900.960   5
  -7   2  -5 5366.70 1003.34   2
  -2   7  -5 5110.92 1014.32   5
  -2   7  -5 4632.68 1279.41   8
  -5   7   5 5324.74 1022.15   8
  -7   5   5 4723.32 911.660   8
   2   5  -5 2295.75 983.924   8
   7  -5  -5 5066.90 1015.31   1
  -7   5   5 5030.92 931.107   4
  -7   2  -5 3954.28 772.759   7
   2   5  -5 2090.76 753.603   1
   2   5  -6 6364.81 1246.35   1
  -7   2  -6 5464.72 1037.26   5
  -7   2  -6 5746.54 1091.70   2
  -2   7  -6 4716.14 1095.47   5
  -5   7   6 6059.19 1137.75   8
  -7   5   6 6347.95 1154.91   8
  -2   7  -6 4955.65 1497.97   8
   7  -5  -6 6021.07 1218.23   1
   2   5  -6 5307.93 1689.36   8
  -5  -2  -6 6175.11 1195.49   3
  -5  -2  -7 2220.75 811.557   3
   7  -5  -7 3315.53 939.304   1
  -7   2  -7 3144.19 818.808   5
  -7   2  -7 3097.71 824.913   2
   2   5  -7 1170.28 587.380   1
  -2   7  -7 2983.25 917.833   5
   2   5  -7 1763.42 1099.70   8
  -5   7   7 3069.89 833.939   8
  -7   5   7 2989.15 875.097   8
  -2   7  -7 3691.49 1333.71   8
  -7   5   8 5803.08 1231.69   8
  -5  -2  -8 4654.05 1143.48   3
  -7   2  -8 4659.52 1046.71   5
  -2   7  -8 5806.65 1285.91   5
   2   5  -8 3819.83 1026.22   1
  -7   2  -8 4125.74 1017.01   2
  -2   7  -8 4082.05 1484.29   8
   7  -5  -8 5841.74 1302.85   1
  -5   7   8 4888.01 1137.44   8
  -5  -2  -9 3154.27 991.521   3
   2   5  -9 3241.69 966.140   1
  -2   7  -9 1517.39 1011.09   8
  -7   2  -9 1913.13 711.178   2
  -7   2  -9 1614.15 677.788   5
   7  -5  -9 1375.83 700.825   1
  -2   7  -9 1800.02 775.555   5
  -5   7   9 1485.16 665.470   8
  -7   5   9 1054.47 562.606   8
  -7   2 -10 9877.13 1649.48   2
  -5  -2 -10 7959.32 1643.94   2
  -1   7  10 21095.8 2620.06   8
  -1  -6  -9 22143.4 2850.53   3
  -7   6  -9 23817.3 2583.36   5
  -6   7  -9 24274.3 2640.69   5
  -1   7   9 20254.8 2465.63   8
   7  -1  -9 21279.3 2775.78   1
   6   1  -9 18032.0 2579.28   1
   7  -1  -8 383.789 366.430   1
  -1  -6  -8-153.752 100.029   3
   6   1  -8 271.255 239.102   1
  -7   6  -8 874.771 373.090   5
  -6   7  -8 218.238 230.140   5
   1   6   8 86.5504 207.433   8
  -1   7   8 69.1613 326.419   8
  -1  -6  -7 50014.4 3747.42   3
  -7   6  -7 52237.4 3477.26   5
  -6   7  -7 51947.9 3506.50   5
   1   6   7 45508.7 3227.82   8
  -1   7   7 49417.6 3487.87   8
   7  -1  -7 48811.7 3841.80   1
   6   1  -7 37885.6 3458.60   1
  -6   7  -6 5209.33 1231.11   8
  -7   6  -6 5161.32 1036.41   5
  -6   7  -6 5048.58 1023.44   5
   7  -1  -6 3316.42 963.269   1
   1   6   6 2924.29 813.242   8
  -1   7   6 3104.15 834.493   8
   6   1  -6 2995.81 962.267   1
  -7   6  -5 12709.4 1587.87   5
  -7   6  -5 12761.8 1533.17   4
  -6   7  -5 13284.3 1602.68   5
   1   6   5 11206.2 1511.36   8
  -1   7   5 11514.3 1594.01   8
  -6   7  -5 12548.5 1467.51   4
  -6   7  -5 14539.3 1893.39   8
  -7   1   5 11419.2 1385.97   7
   7  -1  -5 12612.0 1789.81   1
  -6   7  -4 1697.32 528.262   5
   7  -1  -4 1259.39 529.514   1
   1   6   4 2093.95 645.809   8
  -1   7   4 1941.21 679.445   8
  -7   6  -4 1900.07 589.295   4
   6   1  -4 1757.97 695.352   1
  -6   7  -4 1908.32 579.138   4
  -6   7  -4 2035.18 673.999   8
  -7   6  -4 2135.09 604.126   5
  -7   1   4 1201.84 462.817   7
   7  -1  -3 9980.70 1447.84   1
   6   1  -3 9122.11 1440.92   1
  -7   6  -3 12433.3 1453.38   5
  -6   7  -3 11120.2 1333.37   5
  -6   7  -3 12639.5 1583.76   8
   1   6   3 9500.35 1392.48   8
  -1   7   3 10484.5 1448.22   8
  -7   6  -3 12672.3 1491.07   4
  -6   7  -3 11557.0 1369.14   4
  -7   1   3 9348.20 1275.63   7
   7  -1  -2 15569.8 1714.74   1
  -7   6  -2 20176.0 1792.96   5
  -6   7  -2 20990.1 1784.11   5
   6   1  -2 13761.0 1756.21   1
  -6  -1   2 13020.8 1079.45   2
  -1   7   2 14172.3 1739.67   8
  -6   7  -2 17769.3 1946.78   8
  -7   6  -2 18227.4 1580.03   8
  -6   7  -2 17630.2 1710.24   4
  -7   6  -2 20448.7 1890.64   4
   1   6   2 17331.6 1896.64   8
   1   6   1 25279.6 2212.46   8
  -7   6  -1 31881.2 2191.84   5
  -6   7  -1 33795.1 2176.39   5
   7  -1  -1 33430.5 2375.88   1
   6   1  -1 24071.6 2126.95   1
  -6  -1   1 24875.8 1643.25   2
  -1   7   1 33453.7 2657.20   8
  -6   7  -1 33220.8 2450.47   8
  -7   6  -1 32994.5 2211.80   8
  -7   6  -1 31996.0 2330.88   4
  -6   7   0 61443.0 2858.32   5
  -7   1   0 58221.7 2618.06   2
  -7   6   0 55841.9 2652.02   8
   6   1   0 50352.3 3133.15   1
  -6  -1   0 55526.9 2680.54   2
  -6   7   0 58287.0 3125.01   8
   1   6   0 47240.7 3128.48   1
  -1   7   0 56117.3 3476.29   8
   1   6   0 51042.6 3288.70   8
  -7   6   0 54324.3 3039.57   4
  -7   1  -1 23467.3 1755.38   2
   7  -1   1 25376.5 1966.93   1
  -1   7  -1 23552.2 1535.82   5
  -1   7  -1 24596.4 2355.32   8
  -6   7   1 22745.3 1856.56   8
  -7   6   1 21279.5 1623.82   8
   7  -6  -1 24355.4 1589.97   1
  -7   6   1 22541.0 1963.90   4
   1   6  -1 19039.0 2126.83   8
   6   1   1 17635.4 1833.60   1
  -7   1  -2 112347. 4114.23   2
  -1   7  -2 106716. 3737.98   5
  -1   7  -2 114036. 5364.25   8
   1   6  -2 95885.7 4475.02   1
   7  -1   2 109303. 4103.97   1
  -7   6   2 110411. 3785.37   8
  -6   7   2 109705. 4136.33   8
   7  -6  -2 126282. 4028.39   1
  -7   6   2 110812. 4390.39   4
  -1   7  -2 104672. 4372.93   1
   1   6  -2 111975. 5440.12   8
  -7   6   3 24576.7 1861.70   8
   1   6  -3 19649.1 2010.96   1
  -1   7  -3 22558.3 1993.40   1
  -7   1  -3 22459.0 1948.97   2
  -1   7  -3 21177.2 1854.68   5
   1   6  -3 22427.4 2597.83   8
  -6   7   3 23395.3 1957.07   8
  -1   7  -3 22197.6 2601.33   8
   7  -6  -3 27783.4 2045.99   1
  -7   1  -3 20935.2 1892.27   7
  -6  -1  -4 3494.19 791.214   3
  -7   1  -4 3081.12 700.929   5
  -1   7  -4 2489.32 652.472   1
  -7   1  -4 4084.26 890.903   2
  -1   7  -4 3985.02 896.360   5
  -6   7   4 3763.98 819.234   8
   7  -1   4 3513.94 836.021   1
   1   6  -4 3734.62 1143.23   8
  -7   6   4 3440.70 766.804   8
   7  -6  -4 3446.69 779.238   1
  -7   1  -4 3399.41 770.825   7
  -7   6   5 30836.2 2401.07   8
  -1   7  -5 29055.3 2259.53   1
   1   6  -5 28350.9 2517.05   1
  -7   1  -5 27815.9 2154.72   5
  -7   1  -5 32160.2 2545.15   2
  -1   7  -5 31935.4 2710.40   5
   1   6  -5 31591.1 3578.91   8
  -1   7  -5 31475.1 3409.80   8
  -6   7   5 32565.5 2517.68   8
   7  -6  -5 35509.0 2735.37   1
  -6  -1  -5 32944.7 2539.62   3
  -7   1  -5 29121.4 2236.65   7
  -6  -1  -6 1988.32 722.580   3
  -7   1  -6 2372.87 704.439   5
   1   6  -6 1344.53 547.300   1
  -7   1  -6 3089.17 837.429   2
  -1   7  -6 1937.91 776.938   5
   1   6  -6 2358.85 1083.00   8
  -1   7  -6 2588.49 1087.87   8
   7  -6  -6 3977.75 982.370   1
  -6   7   6 3199.25 853.850   8
  -7   6   6 3837.18 893.061   8
   1   6  -7 13035.4 1830.45   1
  -7   1  -7 17290.6 1877.69   5
  -7   1  -7 17216.4 2046.00   2
  -1   7  -7 14737.5 2094.96   5
  -1   7  -7 15623.2 2824.81   8
  -7   6   7 15466.4 1949.67   8
   7  -6  -7 17327.8 2189.06   1
  -6   7   7 15624.1 1963.67   8
   1   6  -7 15778.7 2965.14   8
  -6  -1  -7 15737.2 2004.14   3
  -6  -1  -8 1284.45 586.690   3
   1   6  -8 861.751 542.434   8
  -1   7  -8 378.212 420.651   5
  -1   7  -8 571.521 543.519   8
   7  -6  -8 84.2942 227.339   1
  -6  -1  -8 805.233 427.796   2
  -6   7   8 467.537 331.865   8
  -7   6   8 560.933 467.608   8
  -7   1  -8 1182.42 551.380   2
  -7   1  -8 550.646 354.016   5
  -7   1  -9 10389.3 1692.33   2
  -1   7  -9 9939.88 1848.21   5
  -1   7  -9 11014.2 2622.70   8
   1   6  -9 6546.91 1634.27   5
  -6  -1  -9 9578.54 1689.34   2
  -6   7   9 10424.5 1750.08   8
  -7   6   9 10135.7 1749.66   8
   7  -6  -9 10805.2 1914.40   1
  -6  -1  -9 9460.46 1734.69   3
  -7   1 -10 4897.73 1213.75   2
   7   0  -9-249.962 450.857   1
   0  -7  -9-217.575 178.835   3
  -7   7  -9 129.465 227.141   5
   0   7   9-321.086 319.239   8
   7   0  -8 4375.57 1245.47   1
  -7   7  -8 6083.49 1259.50   5
   0   7   8 4402.55 1141.65   8
   7   0  -7 2889.84 975.970   1
   0   7   7 2412.58 727.562   8
  -7   7  -7 1696.48 684.356   5
  -7   7  -6 48432.9 3305.17   5
   0   7   6 44290.6 3242.04   8
   7   0  -6 39327.5 3437.99   1
  -7   0   5 670.802 384.072   7
   7   0  -5 1255.04 598.859   1
  -7   7  -5 780.530 436.593   5
   0   7   5 673.943 337.172   8
  -7   7  -5 501.091 279.668   4
  -7   7  -4 16769.9 1776.06   5
   0   7   4 12318.7 1621.11   8
  -7   7  -4 15348.6 1697.29   4
  -7   7  -3-32.2821 191.742   5
  -7   7  -3-59.9150 99.4189   8
   0   7   3 126.536 255.375   8
  -7   7  -3-31.7448 21.8835   4
   7   0  -3 46.9057 145.044   1
   7   0  -2 23394.9 2244.46   1
  -7   7  -2 29090.5 2224.56   5
  -7   7  -2 31398.8 2386.14   8
   0   7   2 25298.3 2369.59   8
  -7   7  -2 26718.8 2206.16   4
  -7   7  -1 259.307 206.731   5
  -7   0   1 363.985 191.974   2
  -7   7  -1 264.345 227.120   8
   0   7   1-110.726 157.670   8
  -7   7  -1 130.110 212.008   4
   7   0   0 37827.8 2655.39   1
  -7   0   0 35546.7 2130.74   2
   0   7   0 36451.8 2854.25   8
  -7   7   0 38940.7 2464.33   8
  -7   7   0 37714.3 2643.45   4
   0   7  -1 813.097 383.526   8
  -7   0  -1 843.092 381.953   2
  -7   7   1 338.848 270.017   8
   7   0   1 676.055 333.655   1
   7   0   2 5804.09 1078.33   1
  -7   0  -2 6360.55 1029.25   2
   0   7  -2 5200.78 888.667   5
   0   7  -2 6214.15 1349.05   8
  -7   7   2 4950.32 864.886   8
   0   7  -2 5420.29 1133.60   1
  -7   0  -3 314.950 285.900   2
   0   7  -3 7.46153 192.376   5
   0   7  -3 505.675 274.996   1
  -7   7   3-42.3654 62.9679   8
   7   0   4 4186.36 1024.78   1
  -7   7   4 4245.51 895.263   8
   7  -7  -4 4765.20 963.044   1
   0   7  -4 2430.83 730.052   5
   0   7  -4 3522.65 1213.24   8
  -7   0  -4 3492.96 860.752   2
  -7   0  -5 806.435 443.936   2
   0   7  -5 356.655 324.046   5
   7  -7  -5 138.035 209.074   1
   0   7  -5 932.001 645.570   8
  -7   7   5-50.5752 191.555   8
   0   7  -5 965.725 457.688   1
   0   7  -6 32456.1 2719.65   1
  -7   0  -6 33519.0 2415.19   5
   0   7  -6 30701.1 2934.01   5
  -7   0  -6 38063.1 3004.36   2
   0   7  -6 37363.7 4221.57   8
  -7   7   6 33240.6 2729.28   8
   7  -7  -6 43636.7 3282.31   1
  -7   0  -7 1114.40 554.510   2
   0   7  -7 889.663 735.453   8
   0   7  -7 647.906 460.938   5
   7  -7  -7 1173.12 644.023   1
  -7   7   7 586.610 437.089   8
  -7   0  -7 739.793 432.611   3
  -7   0  -8 5746.31 1321.67   2
   0   7  -8 6302.73 1502.53   5
  -7   7   8 9927.87 1644.55   8
   7  -7  -8 11298.9 1893.42   1
   0   7  -8 7235.31 2137.53   8
  -7   0  -8 8059.34 1514.20   3
   0   7  -9 532.948 715.970   8
  -7   0  -9 55.2152 177.421   2
   7  -7  -9 106.953 182.858   1
   0   7  -9-124.975 208.373   5
  -7   7   9-5.46731 376.724   8
  -7   0  -9-355.795 375.724   3
  -4  -4   0 30941.7 2282.01   6
  -4   8   0 25663.3 1639.94   5
   4   4   0 29433.7 2392.28   8
   4   4   0 26607.8 2444.06   1
  -8   4   0 24708.4 2150.68   4
  -4   8   0 23163.1 2251.40   8
  -8   4   0 21811.4 1894.58   7
   8  -4   0 26192.0 1749.45   1
  -4  -4   1 17420.8 1726.42   6
  -4  -4  -1 16367.2 1692.55   6
  -4   8  -1 15787.4 1359.41   5
   4   4  -1 16745.8 1987.50   1
  -4   8   1 13541.8 1681.52   8
   4   4   1 17757.5 1728.82   8
  -8   4  -1 14703.8 1687.01   4
  -4   8  -1 13905.3 1778.62   8
  -8   4   1 13802.0 1584.84   4
   4   4  -1 19348.1 2083.25   8
  -8   4   1 11854.4 1379.96   7
  -8   4  -1 14132.3 1500.89   7
  -4  -4  -1 17396.6 1399.74   3
   8  -4  -1 13679.8 1385.33   1
  -4  -4   2 675.837 286.456   6
  -4  -4  -2 672.604 294.983   6
  -4  -4  -2 442.343 193.906   3
   8  -4  -2 124.447 175.175   1
  -4   8  -2 133.368 179.198   5
  -8   4  -2 175.106 141.505   4
  -4   8  -2 125.401 192.677   8
   4   4  -2 879.443 457.049   8
   4   4   2 311.648 274.499   1
   4   4   2 705.734 353.286   8
   4   4  -2 366.645 358.631   1
  -4   8   2 144.233 267.659   8
  -8   4   2-146.614 189.392   4
  -8   4   2 99.0363 44.3908   7
  -8   4  -2 21.6301 84.2221   7
  -4  -4   3 174.612 70.6490   6
  -4  -4  -3-322.737 297.610   6
  -4  -4  -3 155.914 31.2137   3
   8  -4  -3 347.976 279.587   1
  -8   4  -3 264.965 227.526   5
  -4   8  -3 254.842 178.706   5
   4   4  -3-127.295 249.889   8
  -4   8  -3 171.648 203.399   8
  -4   8   3 912.220 437.606   8
  -8   4   3 639.388 398.426   4
  -8   4   3 551.418 254.569   8
  -8   4   3 401.498 265.936   7
  -8   4  -3 148.851 105.741   7
  -4  -4   4 31754.7 2387.86   6
  -4  -4  -4 30623.6 2303.97   6
  -8   4   4 32305.6 2262.98   7
  -8   4  -4 39534.1 2703.04   5
   4   4  -4 24321.2 2496.92   1
  -4   8  -4 40698.3 2690.28   5
   4   4  -4 28955.2 3341.26   8
  -4   8   4 34875.6 2697.10   8
  -8   4   4 31688.9 2194.40   8
  -8   4   4 33729.6 2504.76   4
   8  -4  -4 35060.2 2702.28   1
  -8   4  -4 40228.4 2540.89   7
  -4  -4  -4 34829.1 2569.37   3
  -4   8  -4 44973.3 3735.92   8
  -4  -4   5 8595.76 1220.27   6
  -4  -4  -5 8805.13 1209.57   6
  -4   8  -5 7205.38 1585.14   8
   4   4  -5 7846.59 1460.27   1
  -8   4  -5 9084.73 1366.08   5
  -4   8  -5 8098.28 1270.57   5
   4   4  -5 8477.47 1933.14   8
  -8   4   5 6827.40 1159.21   8
  -8   4   5 8079.65 1235.19   4
  -4   8   5 7989.47 1335.18   8
   8  -4  -5 9330.38 1467.18   1
  -8   4   5 7006.28 1067.64   7
  -8   4  -5 7715.13 1113.87   7
  -4  -4  -5 8781.03 1395.89   3
  -4   8  -6 32724.6 3487.83   8
  -8   4  -6 29357.5 2531.46   5
  -4   8  -6 33278.1 2754.96   5
  -4   8   6 32614.9 2797.81   8
  -8   4   6 30050.9 2461.42   8
   8  -4  -6 32638.6 2937.34   1
  -4  -4  -6 22235.7 2356.88   3
   4   4  -7 8111.34 1556.34   1
  -8   4  -7 6541.41 1258.81   5
  -4   8  -7 6443.70 1299.44   5
  -4   8   7 5853.21 1251.77   8
  -8   4   7 4696.63 1096.36   8
   8  -4  -7 5485.91 1292.87   1
  -4   8  -7 6484.11 1683.79   8
  -4  -4  -7 8504.44 1493.40   3
  -4  -4  -8 6171.14 1434.18   3
  -8   4  -8 7706.71 1415.37   5
  -4   8  -8 9193.24 1607.98   5
  -4   8  -8 10114.8 2234.56   8
  -4   8   8 11412.7 1793.84   8
  -8   4   8 10448.2 1659.44   8
   4   4  -8 3829.24 1151.37   1
   8  -4  -8 11638.8 1941.04   1
  -4  -4  -9-505.366 463.101   3
   4   4  -9-311.482 261.686   1
  -4   8  -9 199.234 243.293   5
  -4   8  -9-273.766 151.105   8
  -4   8   9-81.2260 234.485   8
  -8   4   9 367.493 464.605   8
   8  -4  -9-322.433 368.444   1
  -8   4  -9 454.844 400.273   5
  -3  -5  -9 5659.65 1409.87   3
  -8   5  -9 7785.30 1482.89   5
   5   3  -9 4723.57 1341.26   1
  -5   8  -9 9136.29 1664.02   5
  -3   8   9 7823.28 1568.89   8
  -5   8  -9 8038.43 2126.99   8
   8  -3  -9 7490.36 1618.24   1
  -3  -5  -8 1708.00 734.801   3
  -8   5  -8 5550.68 1236.38   5
   5   3  -8 2574.10 1151.38   1
  -5   8  -8 4360.92 1134.63   5
  -5   8  -8 3709.79 1368.36   8
  -3   8   8 4277.65 1243.14   8
   8  -3  -8 3062.66 1172.70   1
   8  -3  -7-40.6943 247.663   1
  -3  -5  -7-371.635 366.036   3
   5   3  -7 466.524 470.011   1
  -5   8  -7 536.780 336.774   5
  -5   8  -7-30.5076 352.816   8
  -3   8   7 306.232 262.944   8
  -8   5  -7 432.868 269.557   5
  -8   5  -6 57798.7 3606.70   5
  -5   8  -6 61104.3 3735.26   5
  -5   8  -6 62373.8 4735.29   8
  -3   8   6 62166.9 3887.78   8
   8  -3  -6 63834.8 4156.43   1
  -3  -5  -6 58110.0 3854.53   3
  -3  -5  -5 9587.63 1280.54   6
   5   3  -5 6818.43 1392.09   1
  -5   8  -5 13408.0 2026.69   8
  -8   5  -5 11847.6 1567.08   5
  -5   8  -5 12618.9 1589.43   5
  -3   8   5 10165.1 1538.33   8
  -8   5  -5 11933.8 1389.19   7
   8  -3  -5 10922.1 1641.94   1
  -8   3   5 10288.1 1295.69   7
  -3  -5  -5 9844.35 1475.77   3
  -3  -5  -4 60359.4 3228.68   6
  -5   8  -4 68783.0 4509.63   8
   5   3  -4 45437.1 3438.44   1
  -8   5  -4 64433.7 3555.78   5
  -5   8  -4 69008.5 3502.68   5
   5   3  -4 51996.1 4489.36   8
   3   5   4 49256.7 3019.89   8
  -8   3   4 59170.5 2939.51   8
  -8   3   4 64163.3 3400.01   4
  -3   8   4 67180.0 3820.08   8
  -5   8  -4 63982.8 3206.01   4
  -8   5  -4 64574.0 3224.35   7
  -8   3   4 65939.2 3253.54   7
   8  -3  -4 70446.2 3938.60   1
  -3  -5  -4 59280.5 3409.20   3
  -3  -5  -3 13477.0 1549.33   6
  -8   5  -3 16936.2 1740.78   5
  -3   8   3 15446.3 1805.75   8
   5   3  -3 8841.78 1465.28   1
  -5   8  -3 17614.5 1662.44   5
   5   3  -3 8788.64 1779.18   8
   3   5   3 10551.4 1416.03   8
  -8   5  -3 16628.5 1793.36   4
  -5   8  -3 17258.3 2200.29   8
  -8   3   3 14917.7 1639.64   4
  -8   5  -3 14967.4 1538.37   7
  -8   3   3 14723.2 1576.30   7
   8  -3  -3 18047.7 1870.67   1
  -3  -5  -3 12522.5 1503.40   3
  -5  -3   2 1755.06 600.701   6
  -3  -5  -2 1618.37 575.278   6
  -8   5  -2 3918.25 815.912   5
  -3  -5  -2 2068.48 573.440   3
  -5   8  -2 3961.64 758.286   5
  -5   8  -2 4546.54 1059.56   8
   5   3  -2 1782.56 679.895   1
  -8   3   2 3771.34 854.690   4
   5   3  -2 2372.21 840.284   8
  -8   5  -2 3792.25 863.030   4
   3   5   2 1999.86 639.920   8
  -3   8   2 4152.80 928.422   8
  -8   5  -2 4360.13 828.008   7
  -8   3   2 3895.98 796.728   7
   8  -3  -2 4430.09 864.453   1
   8  -3  -1 5421.51 972.077   1
  -5  -3   1 3225.77 794.699   6
  -3  -5  -1 3491.32 846.546   6
  -3  -5  -1 2362.28 614.331   3
  -5   8  -1 6824.78 956.826   5
   5   3  -1 6059.16 1260.51   1
   5   3  -1 4333.45 1049.72   8
   3   5   1 4711.79 1069.36   8
   3   5   1 4240.14 1139.31   1
  -8   3   1 6562.45 1119.70   4
  -8   5  -1 6228.52 1068.50   4
  -5   8  -1 4848.51 1104.06   8
  -3   8   1 4904.45 1125.12   8
  -8   5  -1 5251.48 922.867   7
  -8   3   1 4867.65 936.132   7
  -5  -3   0 19594.2 1885.76   6
  -3  -5   0 23439.3 2052.53   6
   8  -3   0 25002.1 1861.33   1
  -5   8   0 29266.8 1855.12   5
   5   3   0 20725.6 1921.03   8
  -5   8   0 27280.4 2389.71   8
  -8   5   0 27325.3 2272.50   4
  -3   8   0 23979.5 2322.95   8
   5   3   0 19615.6 2117.95   1
  -8   5   0 27307.8 2082.03   7
  -8   3   0 20508.9 1896.53   7
   3   5   0 19890.0 2060.72   8
  -5  -3  -1 48129.4 2849.18   6
  -3  -5   1 46742.6 2886.77   6
   8  -3   1 58676.4 2696.94   1
  -3   8  -1 53707.1 2390.38   5
   3   5  -1 36978.7 2961.16   1
  -3   8  -1 51671.0 3487.98   8
   3   5  -1 44215.2 3293.16   8
  -3   8  -1 54155.3 2816.17   1
  -5   8   1 53482.5 3235.77   8
   8  -5  -1 60066.8 2718.47   1
  -8   5   1 51832.6 3131.62   4
  -8   5   1 51357.9 2855.60   7
  -8   3  -1 47488.7 2849.82   7
  -5  -3  -2 5140.72 927.392   6
  -3  -5   2 5679.47 983.560   6
  -3   8  -2 4386.44 1069.12   8
  -3   8  -2 5050.31 810.534   5
  -5   8   2 4152.50 886.359   8
   5   3   2 4604.89 1086.59   1
  -8   5   2 4307.90 704.988   8
  -8   5   2 4549.94 918.762   4
   8  -5  -2 4624.04 826.751   1
   3   5  -2 5770.11 1285.81   8
  -8   5   2 3852.81 779.767   7
  -5  -3  -2 5033.73 835.689   3
  -8   3  -2 3808.47 833.885   7
  -5  -3  -3 1114.46 480.056   3
  -3  -5   3 720.852 404.650   6
  -8   3  -3 1380.32 446.651   2
   3   5  -3 1526.24 649.766   1
  -3   8  -3 1430.62 569.871   5
  -3   8  -3 1898.56 791.117   8
  -5   8   3 1584.46 575.277   8
  -8   5   3 1553.96 455.600   8
  -8   5   3 1807.55 624.067   4
   3   5  -3 1666.39 821.883   8
  -8   5   3 1558.41 491.905   7
  -8   3  -3 1039.53 410.139   7
   8  -5  -3 1239.91 492.987   1
  -3  -5   4 3945.81 889.804   6
  -8   3  -4 7633.47 1201.24   5
   3   5  -4 4138.61 1175.15   1
  -8   3  -4 6318.59 1065.38   2
  -3   8  -4 6382.30 1141.48   5
  -5   8   4 6983.75 1225.33   8
  -8   5   4 6698.57 1034.75   8
  -3   8  -4 4842.50 1463.35   8
   3   5  -4 4376.78 1366.25   8
  -8   5   4 7739.28 1248.47   4
   8  -5  -4 5066.17 1065.82   1
  -8   5   4 4857.07 891.391   7
  -8   3  -4 5271.60 964.752   7
  -5  -3  -4 4816.04 1002.25   3
  -3  -5   5 10005.7 1344.63   6
  -5   8   5 11815.5 1604.02   8
   3   5  -5 7021.86 1390.62   1
  -8   3  -5 11968.5 1516.22   5
  -8   3  -5 12854.5 1598.05   2
  -3   8  -5 13068.1 1662.94   5
   3   5  -5 7579.80 1946.76   8
  -8   5   5 10223.2 1388.02   8
  -3   8  -5 13585.9 2229.90   8
  -8   5   5 11755.8 1526.75   4
   8  -5  -5 10949.7 1600.99   1
  -8   5   5 10424.1 1309.83   7
  -8   3  -5 12122.4 1406.68   7
  -5  -3  -5 11240.3 1562.92   3
   3   5  -6 29859.5 2913.13   1
  -8   3  -6 42154.9 3003.88   5
  -8   3  -6 43278.8 3020.20   2
  -3   8  -6 43959.7 3224.85   5
   3   5  -6 32918.3 4226.20   8
  -3   8  -6 43773.3 4268.44   8
  -5   8   6 42855.2 3187.31   8
  -8   5   6 38355.9 2868.51   8
   8  -5  -6 43461.1 3350.23   1
  -5  -3  -6 39060.2 3057.29   3
  -5  -3  -7 2745.40 905.618   3
   3   5  -7 2946.17 1382.88   8
  -8   3  -7 4014.16 961.822   2
  -3   8  -7 3028.71 930.307   5
   3   5  -7 2071.52 812.292   1
  -3   8  -7 5015.07 1541.09   8
  -8   3  -7 2736.67 811.347   5
  -5   8   7 4131.37 1025.57   8
  -8   5   7 3444.98 896.234   8
   8  -5  -7 4939.91 1203.22   1
   8  -5  -8 54643.7 4171.26   1
  -8   3  -8 45213.2 3338.49   5
  -8   3  -8 54131.1 3669.02   2
  -3   8  -8 51543.6 3943.46   5
  -3   8  -8 53535.5 5412.82   8
  -5   8   8 47560.4 3673.23   8
  -8   5   8 44913.1 3493.30   8
  -5  -3  -8 49799.8 3855.67   3
  -3   8  -9 1212.96 662.315   5
  -5  -3  -9 596.006 474.607   3
   3   5  -9 1055.95 676.758   1
  -8   3  -9 1219.19 580.735   2
  -8   3  -9 1385.16 601.805   5
   8  -5  -9 821.368 589.325   1
  -5   8   9 1561.57 735.220   8
  -8   5   9 1071.69 580.463   8
  -3   8  -9 784.891 955.425   8
   3   5 -10 5184.53 1387.23   1
   6   2  -9 3884.47 1288.32   1
  -2   8   9 5229.31 1304.23   8
  -8   6  -8 17169.8 2159.66   5
  -6   8  -8 16632.7 2137.44   5
  -2   8   8 14283.0 2050.57   8
   8  -2  -8 14226.7 2232.57   1
   6   2  -8 11615.9 2065.50   1
  -2  -6  -8 16916.6 2328.72   3
   8  -2  -7 131.820 279.271   1
  -8   6  -7 167.375 268.504   5
  -6   8  -7 488.401 426.204   5
   6   2  -7 234.432 60.7532   1
   8  -2  -6 2996.31 925.936   1
  -8   6  -6 6453.67 1209.85   5
  -2  -6  -6 4151.13 994.510   3
  -6   8  -6 6234.38 1177.91   5
   2   6   6 5735.55 1119.04   8
   6   2  -6 4466.02 1153.45   1
  -6   8  -6 5813.79 1408.66   8
  -2   8   6 4415.09 1046.41   8
  -2  -6  -5 1928.94 650.379   6
  -6   8  -5 2618.73 738.269   5
  -2  -6  -5 1815.32 643.575   3
   8  -2  -5 3302.65 957.034   1
  -8   6  -5 2757.21 732.916   5
  -6   8  -5 3201.42 965.884   8
   6   2  -5 1292.17 697.887   1
   2   6   5 1489.05 600.401   8
  -2   8   5 3246.10 885.817   8
  -8   2   5 2722.97 697.171   7
  -2  -6  -4 2110.63 697.828   6
  -8   6  -4 6130.10 1122.91   5
  -2  -6  -4 2340.02 785.469   3
  -6   8  -4 4478.79 978.951   5
   2   6   4 4331.26 1062.70   8
  -2   8   4 4825.60 1098.54   8
  -8   6  -4 4719.15 996.264   4
  -6   8  -4 5213.50 1225.38   8
   6   2  -4 3835.93 1066.30   1
  -6   8  -4 6020.73 1078.36   4
   8  -2  -4 4269.61 1082.00   1
  -8   2   4 3078.71 759.703   7
   8  -2  -3 4130.16 972.117   1
  -2  -6  -3 4347.67 918.509   3
  -2  -6  -3 3514.21 808.720   6
  -8   6  -3 4848.95 924.533   5
   6   2  -3 3338.28 962.400   1
  -6   8  -3 3102.61 722.666   5
  -8   6  -3 4583.00 962.829   4
  -6   8  -3 4342.33 1085.11   8
   2   6   3 4086.04 970.827   8
  -6   8  -3 3897.77 839.722   4
  -2   8   3 3233.26 872.630   8
  -8   6  -3 3768.73 795.876   7
  -8   2   3 3302.54 791.007   7
  -2  -6  -2 2310.01 656.061   3
   6   2  -2 2396.56 846.002   8
  -8   6  -2 3007.53 716.208   5
  -6   8  -2 3196.21 720.892   5
   8  -2  -2 3106.60 808.369   1
  -6   8  -2 3909.89 981.757   8
   2   6   2 2298.24 761.344   8
  -2   8   2 3055.80 880.186   8
  -8   6  -2 3350.89 801.741   4
  -8   6  -2 2567.66 632.266   7
  -8   2   2 3149.58 768.117   7
   2   6   1 202.898 226.424   1
  -2  -6  -1 304.667 208.957   3
  -6   8  -1 190.552 127.188   5
   6   2  -1 277.249 272.504   1
   2   6   1 174.163 232.213   8
  -6   8  -1 300.463 292.536   8
  -2   8   1 177.187 328.149   8
  -8   6  -1 291.075 270.302   4
   8  -2  -1 289.930 224.599   1
  -8   6  -1 160.358 168.508   7
  -8   2   1 30.3460 95.2925   7
  -6   8   0 6215.56 908.733   5
   6   2   0 3251.59 942.238   1
   8  -2   0 6902.00 1063.53   1
  -6   8   0 7042.31 1159.98   8
  -8   6   0 5995.39 1071.48   4
   2   6   0 2767.48 803.688   8
  -2   8   0 6271.10 1178.36   8
  -8   6   0 4993.34 896.583   7
   2   6   0 2568.30 850.170   1
  -8   2   0 4981.83 939.780   7
   2   6  -1 337.211 364.703   1
  -8   2  -1 2286.61 585.168   2
   2   6  -1 186.801 340.647   8
  -2   8  -1 2372.70 748.491   8
  -6   8   1 1701.28 558.688   8
  -8   6   1 858.150 328.969   8
  -8   6   1 979.212 433.209   4
  -8   6   1 1113.24 406.905   7
   6   2   1 189.775 336.951   1
  -8   2  -1 2070.58 595.330   7
  -2   8  -2 11607.8 1461.36   1
  -8   2  -2 12897.5 1437.08   2
   8  -2   2 12578.7 1394.62   1
  -2   8  -2 11996.7 1274.62   5
   2   6  -2 15525.2 1966.65   1
  -6   8   2 13294.5 1563.53   8
  -8   6   2 13114.6 1315.12   8
   8  -6  -2 15267.0 1483.56   1
  -8   6   2 13917.4 1641.21   4
   2   6  -2 17409.6 2265.12   8
  -2   8  -2 13105.4 1903.49   8
  -8   6   2 12732.6 1463.25   7
  -8   2  -2 11962.7 1495.70   7
  -2  -6   3 19869.8 1937.67   6
  -6   8   3 18144.0 1861.65   8
   2   6  -3 18742.9 2147.09   1
  -8   2  -3 17883.7 1767.21   2
  -2   8  -3 18929.0 1744.09   5
   2   6  -3 18841.6 2519.06   8
  -2   8  -3 17826.6 2383.54   8
   6   2   3 16884.6 2083.16   1
  -8   6   3 17438.0 1590.41   8
   8  -6  -3 21790.5 1925.01   1
  -8   6   3 18417.4 1897.27   4
  -8   6   3 17532.6 1714.95   7
  -6  -2  -3 19651.7 1794.56   3
  -8   2  -3 16456.7 1765.14   7
  -2  -6   4 48690.1 3031.20   6
  -8   2  -4 35773.3 2555.50   5
  -8   2  -4 41506.9 2802.57   2
  -2   8  -4 40414.7 2810.87   5
   2   6  -4 41240.5 3984.14   8
  -2   8  -4 43285.6 3942.03   8
  -6   8   4 43908.6 2962.04   8
   8  -6  -4 53355.4 3248.34   1
  -8   6   4 47247.4 3078.73   4
  -6  -2  -4 41436.9 2770.86   3
  -8   2  -4 37981.4 2629.71   7
  -8   6   4 42914.4 2683.56   8
  -2  -6   5 8162.35 1255.95   6
  -8   2  -5 7049.36 1148.07   5
   2   6  -5 6449.00 1265.20   1
  -8   2  -5 9619.30 1404.11   2
  -2   8  -5 9239.18 1440.65   5
  -2   8  -5 8141.55 1809.41   8
  -6   8   5 5968.99 1148.83   8
  -8   6   5 5928.05 1047.52   8
   2   6  -5 6148.43 1647.42   8
   8  -6  -5 7343.96 1309.67   1
  -8   6   5 6970.99 1203.08   4
  -6  -2  -5 8449.51 1334.29   3
  -8   2  -5 7990.43 1194.45   7
  -6  -2  -6 658.665 438.756   3
  -8   2  -6 584.255 402.224   5
  -8   2  -6 935.867 459.485   2
  -2   8  -6 307.840 294.116   5
   2   6  -6 123.578 290.959   8
  -2   8  -6 966.300 703.634   8
   2   6  -6 307.880 371.503   1
   8  -6  -6 604.946 370.915   1
  -6   8   6 244.845 160.375   8
  -8   6   6 783.666 442.593   8
  -2   8  -7 1018.28 783.386   8
  -6  -2  -7 228.580 391.974   3
  -8   2  -7 334.872 345.250   2
  -2   8  -7 600.291 440.021   5
   2   6  -7 284.334 282.205   8
   2   6  -7-121.228 233.677   1
  -8   2  -7 493.706 360.202   5
   8  -6  -7 1357.92 646.053   1
  -6   8   7 478.684 306.956   8
  -8   6   7 250.524 238.165   8
  -6  -2  -8 4436.63 1194.26   3
  -8   2  -8 6372.25 1233.65   5
  -8   2  -8 6664.75 1285.67   2
   2   6  -8 2785.49 1314.92   8
  -2   8  -8 5538.46 1343.29   5
  -2   8  -8 6670.30 1996.84   8
   8  -6  -8 4469.10 1221.93   1
  -6   8   8 4627.70 1199.47   8
  -8   6   8 4086.86 1095.73   8
   2   6  -8 2539.56 995.944   1
  -2   8  -9 4621.47 1376.48   5
  -6  -2  -9 5435.85 1358.81   2
  -2   8  -9 4346.48 1777.69   8
   8  -6  -9 4626.67 1282.22   1
  -8   2  -9 5077.96 1257.70   2
  -8   6   9 3818.79 1095.88   8
  -1   8   9 465.140 399.367   8
   8  -1  -8 1823.60 856.824   1
  -1  -7  -8 1624.17 770.159   3
   7   1  -8 1282.68 595.348   1
  -8   7  -8 2293.46 800.477   5
  -7   8  -8 1640.00 681.919   5
  -1   8   8 2331.32 769.973   8
   8  -1  -7 833.957 577.989   1
  -1  -7  -7 1250.67 648.577   3
   7   1  -7 1295.61 798.225   1
  -8   7  -7 1678.75 743.808   5
  -7   8  -7 1345.18 617.682   5
   1   7   7 1270.37 603.184   8
  -1   8   7 627.151 484.291   8
  -8   7  -6 9460.59 1508.30   5
  -7   8  -6 8941.55 1443.81   5
  -1   8   6 8383.52 1490.09   8
   1   7   6 8924.00 1484.77   8
   8  -1  -6 7976.86 1559.57   1
   7   1  -6 6469.04 1500.69   1
  -8   7  -5 20611.3 2145.38   5
  -7   8  -5 20278.9 2092.23   5
  -8   7  -5 19490.4 2012.16   4
  -7   8  -5 19822.9 1968.27   4
   1   7   5 15983.9 1937.80   8
  -8   1   5 17346.0 1857.23   7
  -1   8   5 17847.6 2106.42   8
   8  -1  -5 16690.3 2160.38   1
  -1   8   4 7206.64 1330.99   8
   8  -1  -4 6726.94 1332.12   1
  -8   7  -4 11645.6 1558.85   5
  -7   8  -4 10468.6 1449.84   5
  -7   8  -4 11756.6 1700.57   8
   1   7   4 4361.49 1070.90   8
  -8   7  -4 10796.6 1507.31   4
  -7   8  -4 9276.70 1325.43   4
   7   1  -4 2951.87 905.410   1
  -8   1   4 6453.66 1129.55   7
   8  -1  -3 6365.46 1223.13   1
   7   1  -3 6477.53 1301.89   1
  -8   7  -3 7162.94 1184.03   5
  -7   8  -3 7242.96 1155.04   5
   1   7   3 6903.97 1272.85   8
  -1   8   3 6943.89 1324.88   8
  -8   7  -3 6787.74 1201.85   4
  -7   8  -3 7162.95 1174.83   4
  -8   1   3 5583.04 1082.56   7
  -7   8  -3 7529.30 1355.43   8
  -8   1   2 803.150 414.849   7
   7   1  -2 1420.37 603.995   1
  -8   7  -2 1084.79 452.428   5
  -7   8  -2 983.211 458.199   5
  -7   8  -2 845.221 502.328   8
   1   7   2 1188.66 578.390   8
  -1   8   2 740.479 496.149   8
  -8   7  -2 701.563 367.044   4
  -7   8  -2 689.328 382.592   4
   8  -1  -2 508.352 339.413   1
  -8   7  -1 6413.81 1060.59   5
  -7   8  -1 6865.76 1024.78   5
   8  -1  -1 6247.38 1140.14   1
  -7  -1   1 4295.50 743.497   2
   7   1  -1 3439.51 933.759   1
  -1   8   1 6373.05 1271.52   8
  -7   8  -1 7238.17 1194.10   8
   1   7   1 2843.64 902.753   1
  -8   7  -1 6979.99 1172.60   4
   1   7   1 3866.88 976.868   8
  -8   1   1 5129.05 1012.83   7
  -8   1   0 4154.66 745.262   2
  -7   8   0 5189.39 997.066   8
  -8   7   0 4966.07 877.037   8
  -7  -1   0 2568.91 657.335   2
  -1   8   0 3691.83 929.987   1
  -1   8   0 3884.19 1035.59   8
   1   7   0 2884.04 964.741   8
  -8   7   0 4848.40 979.794   4
   7   1   0 2266.30 790.422   1
   7   1   1 1258.64 612.590   1
  -1   8  -1 1266.21 527.743   1
  -7  -1  -1 955.213 434.250   2
   8  -1   1 1542.05 553.473   1
   1   7  -1 1280.44 669.331   8
  -1   8  -1 1595.67 699.735   8
  -8   1  -1 1352.47 479.374   2
  -7   8   1 1594.81 555.324   8
  -8   7   1 1602.25 506.765   8
  -8   7   1 1660.47 571.884   4
  -8   1  -2 2537.27 752.452   7
   7   1   2 3388.76 937.110   1
   1   7  -2 3993.08 983.753   1
  -8   1  -2 2194.00 695.096   2
  -7   8   2 3593.16 799.077   8
  -8   7   2 4167.54 792.845   8
  -7  -1  -2 3560.09 811.398   2
  -1   8  -2 1809.57 634.927   1
   1   7  -2 3360.86 1044.32   8
  -1   8  -2 2593.06 981.537   8
  -8   7   2 3824.34 881.525   4
   8  -1   2 1975.28 619.366   1
  -7  -1  -3 4715.54 980.018   2
  -8   1  -3 3396.03 817.668   2
  -8   7   3 3663.41 768.983   8
   7   1   3 4081.09 1018.06   1
  -1   8  -3 2848.28 742.680   5
   8  -7  -3 4522.69 894.933   1
   8  -1   3 3243.35 800.257   1
   1   7  -3 4741.75 1373.68   8
  -1   8  -3 3451.31 1142.06   8
   1   7  -3 3643.36 970.125   1
  -8   7   3 4371.28 982.937   4
  -7   8   3 2936.79 736.415   8
  -1   8  -3 2722.18 813.917   1
  -8   1  -3 2775.72 785.102   7
  -8   1  -4 1902.39 599.487   2
  -1   8  -4 2011.84 665.044   5
   7   1   4 747.782 546.513   1
  -7  -1  -4 1185.50 622.430   2
   1   7  -4 302.307 588.860   8
  -1   8  -4 2049.46 940.020   8
   8  -7  -4 903.374 475.106   1
  -7   8   4 1214.52 534.946   8
  -8   7   4 812.874 420.376   8
  -8   7   4 988.406 483.979   4
  -8   1  -4 1756.28 577.884   7
   1   7  -5 986.065 605.845   1
  -8   1  -5 1191.58 554.205   2
  -7  -1  -5 1249.54 610.062   2
  -1   8  -5 692.293 518.686   5
   1   7  -5 874.989 831.068   8
  -1   8  -5 858.538 725.032   8
   8  -7  -5 853.549 475.510   1
  -7   8   5 800.998 467.617   8
  -8   7   5 1053.57 499.547   8
   7   1   5 1589.39 782.759   1
  -8   7   5 2137.10 728.922   4
  -8   1  -5 1064.81 539.778   7
   1   7  -6 7390.33 1415.11   1
  -8   1  -6 7435.07 1247.13   5
  -8   1  -6 9369.03 1534.60   2
  -1   8  -6 8959.11 1556.91   5
   1   7  -6 9347.44 2243.88   8
  -1   8  -6 8422.16 2083.66   8
  -7   8   6 8970.54 1458.20   8
  -8   7   6 8619.16 1387.33   8
   8  -7  -6 10672.8 1660.58   1
  -8   7   6 8819.84 1439.57   4
  -7  -1  -6 9994.69 1538.30   3
  -7  -1  -6 8347.74 1527.02   2
  -8   1  -7 6672.29 1207.91   5
  -8   1  -7 8408.65 1462.87   2
  -1   8  -7 6893.03 1471.31   5
  -7  -1  -7 5753.82 1329.64   2
  -7   8   7 8952.91 1528.33   8
  -8   7   7 7705.02 1370.99   8
   8  -7  -7 7848.56 1506.69   1
   1   7  -7 6119.55 1933.05   8
  -1   8  -7 7076.94 1938.38   8
  -7  -1  -7 6358.45 1363.11   3
  -7  -1  -8 518.193 381.055   3
  -7  -1  -8 148.519 224.259   2
  -1   8  -8 686.528 497.957   5
   1   7  -8 323.593 597.150   8
   1   7  -8-81.5570 140.096   5
  -1   8  -8 357.910 785.207   8
   8  -7  -8 2447.01 912.420   1
  -8   1  -8 848.413 537.791   2
  -7   8   8 1538.90 614.140   8
  -8   7   8 2077.30 776.582   8
   8   0  -8 4266.95 1357.00   1
  -8   8  -8 5288.22 1289.83   5
   0   8   8 5375.76 1329.57   8
   8   0  -7 388.136 456.521   1
  -8   8  -7 229.420 280.008   5
   0   8   7 142.101 171.116   8
  -8   8  -6 21951.4 2353.50   5
   0   8   6 18588.9 2290.60   8
   8   0  -6 18228.5 2506.68   1
  -8   8  -5-162.466 222.729   5
   8   0  -5 594.397 429.901   1
   0   8   5 726.367 507.839   8
  -8   8  -5 129.226 269.577   4
  -8   0   5 60.8866 189.215   7
   8   0  -4 81370.3 4858.91   1
  -8   8  -4 111437. 4938.78   5
   0   8   4 88355.2 4816.43   8
  -8   8  -4 106297. 4895.05   4
  -8   8  -3 190.140 144.093   5
   0   8   3 397.707 353.341   8
  -8   8  -3 203.163 270.348   4
   8   0  -3 678.844 389.919   1
   0   8   2 33412.4 2995.52   8
  -8   8  -2 43857.1 2882.99   5
   8   0  -2 32235.9 2872.85   1
  -8   8  -2 43584.7 3045.32   4
  -8   0   1 196.606 140.900   2
   8   0  -1 337.154 330.514   1
  -8   8  -1 140.404 55.5217   5
   0   8   1 572.633 255.109   8
  -8   8  -1 164.786 111.410   8
  -8   8  -1 8.80528 215.070   4
   8   0   0 4825.57 1104.21   1
  -8   0   0 4867.37 860.596   2
   0   8   0 4472.14 1186.99   8
  -8   8   0 7061.30 1143.13   8
   0   8   0 4715.72 1090.78   1
  -8   8   0 6963.87 1194.47   4
  -8   0  -1 48.2297 208.815   2
   0   8  -1 38.2067 144.013   8
  -8   8   1 37.2876 90.3527   8
  -8   8   1 235.457 252.819   4
  -8   0  -2 8434.06 1287.46   2
   8   0   2 9320.76 1532.41   1
   0   8  -2 7476.27 1422.73   1
   0   8  -2 7695.92 1684.86   8
  -8   8   2 10859.7 1398.80   8
  -8   0  -3 7.50389 148.249   2
   0   8  -3 623.739 519.314   8
   0   8  -3 350.097 389.691   1
  -8   8   3 153.882 163.688   8
   8   0   3 467.743 334.683   1
  -8   0  -4 7122.16 1294.89   2
   0   8  -4 5031.47 1159.46   5
  -8   8   4 9027.62 1388.48   8
   0   8  -4 5699.01 1793.79   8
  -8   0  -5 5.65088 255.600   7
   0   8  -5 142.771 277.324   1
  -8   0  -5 254.228 310.860   2
   0   8  -5-63.1220 141.924   5
   0   8  -5-577.669 462.724   8
  -8   8   5 126.891 56.2828   8
  -8   0  -6 25604.4 2626.41   2
   0   8  -6 26929.8 2815.26   5
  -8   8   6 24876.2 2431.92   8
   0   8  -6 26630.6 3754.40   8
  -8   0  -7 457.012 459.092   2
   0   8  -7 411.758 398.503   8
   0   8  -7 14.4990 104.006   5
  -8   8   7 114.751 249.171   8
  -8   0  -8 39040.6 3463.74   2
   0   8  -8 33419.5 3507.57   5
   0   8  -8 35420.0 5010.43   8
  -8   8   8 44377.3 3584.52   8
  -5   9  -9 2728.12 1423.67   8
  -9   4   9 2235.69 909.115   8
  -4  -5  -8 4989.64 1256.99   3
  -9   5  -8 6783.64 1359.17   5
  -5   9  -8 7259.05 1478.94   5
  -4   9   8 7848.25 1562.07   8
  -9   4   8 6962.26 1397.38   8
  -5   9  -8 8619.12 2137.07   8
   9  -4  -8 8643.35 1759.97   1
   5   4  -8 4966.38 1427.61   1
  -4  -5  -7 303.661 351.035   3
  -9   5  -7 450.649 407.467   5
  -5   9  -7 442.538 356.249   5
   5   4  -7-180.720 344.491   1
  -5   9  -7 327.091 604.043   8
  -4   9   7 189.909 345.002   8
  -9   4   7 166.983 300.718   8
   9  -4  -7 930.514 533.752   1
   9  -4  -6-63.2019 310.968   1
  -4  -5  -6 237.529 127.394   3
  -9   5  -6 777.094 474.826   5
  -5   9  -6 287.472 240.020   5
  -5   9  -6-6.77548 286.250   8
   5   4  -6 1151.12 625.028   1
  -4   9   6 12.2097 230.948   8
  -9   4   6 164.075 305.211   8
  -4  -5  -5 7945.31 1275.41   6
  -9   5  -5 12888.3 1684.30   5
  -5   9  -5 15097.8 1800.02   5
   5   4  -5 5583.74 1776.05   8
  -4   9   5 13865.4 1869.22   8
   9  -4  -5 13501.4 1877.90   1
  -9   5  -5 13483.8 1560.28   7
  -9   4   5 10022.0 1318.30   7
   5   4  -5 4116.11 1176.73   1
  -4  -5  -5 8300.91 1450.98   3
  -4  -5  -4 17760.2 1883.57   6
  -9   5  -4 17093.1 1898.25   5
   5   4  -4 13211.8 2007.44   1
  -5   9  -4 19838.7 1944.95   5
   5   4  -4 15042.1 2575.86   8
  -5   9  -4 20277.5 2723.46   8
  -4   9   4 20595.6 2239.14   8
  -9   4   4 18649.8 1979.55   4
  -9   5  -4 18520.4 1833.99   7
   9  -4  -4 22973.7 2325.79   1
  -9   4   4 17694.0 1779.05   7
  -4  -5  -4 17220.8 1905.97   3
  -5  -4   3 2776.14 718.338   6
  -4  -5  -3 4931.56 968.715   6
  -4  -5  -3 2968.87 747.883   3
   9  -4  -3 4075.90 928.310   1
  -9   5  -3 3623.17 847.948   5
   5   4  -3 4006.41 1239.08   8
  -5   9  -3 3806.33 1084.54   8
  -5   9  -3 3160.52 747.175   5
  -4   9   3 2729.99 814.317   8
  -9   4   3 2883.69 787.353   4
  -9   5  -3 3005.68 709.920   7
  -9   4   3 2196.53 597.556   7
  -5  -4   2 11814.3 1539.11   6
  -4  -5  -2 11328.2 1497.40   6
  -5   9  -2 12720.6 1380.40   5
   5   4  -2 9061.59 1594.57   1
   5   4  -2 10317.0 1809.76   8
  -5   9  -2 13127.8 1904.94   8
  -4   9   2 12344.5 1712.48   8
  -9   5  -2 12689.5 1695.59   4
  -9   4   2 10782.3 1506.81   4
  -9   5  -2 12126.9 1472.27   7
  -9   4   2 10694.4 1386.55   7
   9  -4  -2 14581.4 1642.00   1
  -4  -5  -2 11276.9 1309.49   3
   5   4  -1 1507.22 697.799   1
  -5  -4   1 1664.37 589.352   6
  -4  -5  -1 1623.08 592.958   6
  -9   4   1 5551.31 1078.26   4
  -9   5  -1 4279.13 943.849   4
   5   4  -1 1798.52 772.200   8
   4   5   1 1594.35 611.046   8
  -5   9  -1 4758.15 1064.80   8
  -4   9   1 4895.97 1072.51   8
   4   5   1 1575.36 691.154   1
  -9   5  -1 3565.74 799.580   7
  -9   4   1 3971.45 819.895   7
   9  -4  -1 5749.33 968.206   1
  -5  -4   0 15804.3 1737.43   6
  -4  -5   0 13987.2 1705.28   6
   4   5   0 15292.8 1930.82   8
   5   4   0 13964.5 1942.09   1
  -4   9   0 12894.0 1812.71   8
   4   5   0 13366.4 1901.02   1
  -9   4   0 12243.7 1626.98   4
  -9   5   0 12689.3 1647.36   4
  -5   9   0 14256.1 1875.62   8
  -9   5   0 13778.7 1567.23   7
  -9   4   0 10450.9 1380.56   7
  -5  -4  -1 3346.54 880.578   6
  -9   5   1 9798.85 1424.51   4
  -4  -5   1 3767.32 903.479   6
  -5   9   1 8252.52 1396.79   8
   4   5  -1 2306.74 880.169   1
  -4   9  -1 7683.77 1438.54   8
  -9   5   1 7859.81 1170.99   7
  -9   4  -1 6593.61 1076.41   7
  -5  -4  -2 621.607 333.146   3
  -5  -4  -2 877.435 482.516   6
   9  -5  -2 1284.18 495.425   1
  -4  -5   2 916.202 419.828   6
   4   5  -2 768.366 555.342   8
  -4   9  -2 553.489 547.007   8
  -5   9   2 1710.59 668.218   8
  -9   5   2 1524.69 619.974   4
  -4   9  -2 1259.31 451.916   5
   4   5  -2 837.330 612.438   1
  -9   5   2 859.214 380.885   7
  -9   4  -2 570.676 369.702   7
  -5  -4  -3 5535.75 1077.71   6
  -4  -5   3 5750.07 1107.20   6
  -4   9  -3 8526.33 1182.99   5
   4   5  -3 3773.98 1069.99   1
  -4   9  -3 7792.57 1589.19   8
  -5   9   3 9963.62 1487.94   8
   5   4   3 4703.59 1226.16   1
   4   5  -3 4501.06 1360.84   8
  -9   5   3 8682.67 1385.72   4
   9  -5  -3 10264.4 1431.09   1
  -9   5   3 7713.38 1169.50   7
  -9   4  -3 6863.42 1117.65   7
  -5  -4  -3 5878.48 1022.20   3
  -4  -5   4 7177.26 1247.92   6
  -9   4  -4 11216.6 1512.35   5
   4   5  -4 6451.66 1392.40   1
  -4   9  -4 11013.5 1448.13   5
   4   5  -4 6608.23 1851.85   8
  -4   9  -4 12387.1 2184.60   8
  -5   9   4 13395.2 1763.37   8
  -9   5   4 13176.6 1691.30   4
   9  -5  -4 14483.3 1802.42   1
  -9   5   4 11598.8 1443.49   7
  -9   4  -4 10795.8 1412.48   7
  -5  -4  -4 8490.76 1332.94   3
  -4  -5   5 430.582 290.173   6
  -5  -4  -5 1093.97 537.629   3
  -9   4  -5 1702.04 592.981   5
  -4   9  -5 1561.85 617.028   5
   4   5  -5 1155.39 844.893   8
  -5   9   5 1575.93 634.042   8
  -9   5   5 2271.98 734.861   4
  -9   5   5 1362.90 545.554   8
  -9   5   5 744.630 321.766   7
  -9   4  -5 1340.43 445.518   7
   4   5  -5 766.777 607.060   1
   9  -5  -5 2156.69 786.399   1
  -5  -4  -6 1007.93 545.813   3
  -4   9  -6 65.6761 369.927   8
  -9   4  -6 370.052 314.237   5
  -4   9  -6 261.836 217.791   5
   4   5  -6 1293.23 720.995   8
   4   5  -6 803.315 418.781   1
  -5   9   6 537.138 390.640   8
  -9   5   6 340.559 428.866   8
   9  -5  -6 298.135 314.835   1
  -5  -4  -7 1049.34 635.908   3
  -9   4  -7 1300.99 587.491   5
  -4   9  -7 1814.76 685.811   5
   4   5  -7 157.612 359.747   1
  -4   9  -7 1299.40 876.480   8
  -5   9   7 2688.59 832.145   8
  -9   5   7 1860.66 698.542   8
   9  -5  -7 3161.13 993.295   1
  -9   4  -8 12681.5 1851.62   5
  -4   9  -8 12737.4 1932.88   5
  -4   9  -8 14811.6 2894.80   8
  -5   9   8 12942.5 2007.49   8
  -9   5   8 9930.02 1655.07   8
   9  -5  -8 11639.4 2033.89   1
  -5  -4  -8 10833.1 1896.00   3
   4   5  -8 8045.05 1720.34   1
   4   5  -9 3478.73 1148.91   1
  -9   3   9-6.24675 193.466   8
   9  -3  -8 5866.68 1484.67   1
   6   3  -8 5517.48 1491.96   1
  -3  -6  -8 5992.48 1413.02   3
  -9   6  -8 5184.90 1237.74   5
  -6   9  -8 5807.69 1305.41   5
  -3   9   8 5881.52 1342.46   8
   9  -3  -7 871.023 638.925   1
  -3  -6  -7 520.174 538.864   3
  -9   6  -7 1560.18 644.455   5
  -6   9  -7 1863.86 744.807   5
   6   3  -7 1045.50 936.490   1
  -6   9  -7 1790.20 908.013   8
  -3   9   7 1204.76 641.114   8
  -9   6  -6 10993.6 1663.21   5
  -6   9  -6 10334.3 1585.21   5
  -6   9  -6 12143.5 2165.15   8
  -3   9   6 9764.34 1641.90   8
   9  -3  -6 10116.7 1801.76   1
  -3  -6  -6 12706.3 1852.52   3
  -3  -6  -5 27765.9 2429.02   6
  -9   6  -5 32925.9 2781.55   5
  -6   9  -5 33306.1 2685.01   5
  -3   9   5 33866.2 2994.90   8
  -9   3   5 30558.0 2388.69   7
   9  -3  -5 34551.9 3123.92   1
  -3  -6  -5 26291.9 2516.06   3
  -3  -6  -4 13672.7 1665.22   6
   6   3  -4 11214.7 1842.36   1
  -9   6  -4 14073.3 1741.08   5
  -6   9  -4 14670.5 1720.68   5
  -3   9   4 9531.04 1581.05   8
  -9   6  -4 15353.1 1862.19   4
  -6   9  -4 14466.1 2197.70   8
  -6   9  -4 14439.4 1702.28   4
  -9   6  -4 14307.1 1625.20   7
  -9   3   4 8365.65 1266.60   7
   9  -3  -4 9502.21 1601.94   1
  -3  -6  -4 13756.6 1715.76   3
  -3  -6  -3 2932.96 801.994   6
  -9   6  -3 5784.15 1069.73   5
  -3  -6  -3 2631.62 723.578   3
  -6   9  -3 5692.43 970.385   5
   6   3  -3 1549.82 742.153   1
  -3   9   3 7102.88 1352.40   8
   6   3  -3 1593.46 884.120   8
  -9   6  -3 5651.09 1142.11   4
  -6   9  -3 6238.14 1422.39   8
   3   6   3 2061.76 696.682   8
  -9   6  -3 5830.92 1017.50   7
  -9   3   3 5930.16 1060.43   7
   9  -3  -3 7482.39 1326.46   1
  -3  -6  -2 3016.67 760.202   6
   3   6   2 2710.55 940.807   1
   6   3  -2 2955.25 883.659   1
  -6   9  -2 2793.28 666.586   5
   9  -3  -2 2700.11 771.873   1
  -6   9  -2 3490.37 964.563   8
   3   6   2 3607.10 918.702   8
  -3   9   2 1945.02 732.196   8
  -9   6  -2 2892.54 833.821   4
  -9   6  -2 2652.36 697.133   7
  -9   3   2 1811.01 606.900   7
   3   6   1 2410.66 909.178   1
  -3  -6  -1 1182.62 601.009   6
  -6   9  -1 3762.59 789.293   5
   3   6   1 1922.91 769.145   8
  -6   9  -1 3367.58 956.427   8
  -3   9   1 2527.11 905.997   8
  -9   6  -1 3839.56 934.364   4
   6   3  -1 2173.33 928.804   1
  -9   6  -1 2545.65 685.373   7
  -9   3   1 1757.04 612.519   7
  -3  -6   0 6186.45 1155.30   6
   9  -3   0 13050.9 1498.09   1
   6   3   0 4887.59 1242.03   1
  -3   9   0 13744.3 1880.86   8
  -9   6   0 12940.9 1684.09   4
   3   6   0 5919.32 1278.73   8
  -9   6   0 11362.6 1432.98   7
  -9   3   0 10715.8 1426.84   7
  -6   9   0 13220.6 1747.66   8
  -3  -6   1 27411.4 2401.95   6
   3   6  -1 23550.8 2623.58   8
   3   6  -1 18878.8 2256.04   1
  -3   9  -1 30513.7 2860.96   8
   6   3   1 20150.9 2349.69   1
  -6   9   1 34260.4 2769.92   8
  -9   6   1 31093.9 2612.68   4
  -9   6   1 32592.2 2425.12   7
  -9   3  -1 29274.9 2389.78   7
  -3  -6   2 790.416 348.227   6
  -3   9  -2 2559.38 889.354   8
  -6   9   2 2898.93 803.138   8
  -9   6   2 2682.55 774.153   4
   3   6  -2 832.833 535.005   1
  -9   6   2 3013.00 716.186   7
  -9   3  -2 1663.49 567.664   7
  -3  -6   3 4051.24 979.263   6
  -3   9  -3 8155.66 1151.74   5
   6   3   3 2382.97 911.952   1
  -3   9  -3 8639.84 1713.69   8
  -6   9   3 7181.33 1252.30   8
   3   6  -3 2714.96 926.076   1
   3   6  -3 3946.52 1250.71   8
  -9   6   3 6423.84 1200.28   4
   9  -6  -3 7309.64 1149.07   1
  -9   6   3 6147.52 1062.04   7
  -6  -3  -3 4229.75 895.744   3
  -9   3  -3 6709.65 1145.54   7
  -3  -6   4 17160.8 1924.91   6
   3   6  -4 16265.7 2167.91   1
  -9   3  -4 18509.9 1951.80   2
  -3   9  -4 17710.4 1832.28   5
  -3   9  -4 19074.3 2809.13   8
  -6   9   4 15216.3 1878.52   8
  -9   6   4 13984.8 1529.45   8
   6   3   4 16420.5 2272.99   1
  -9   6   4 13981.3 1787.50   4
   3   6  -4 17054.0 2727.30   8
   9  -6  -4 14903.7 1822.88   1
  -9   6   4 14175.8 1627.80   7
  -6  -3  -4 18699.0 1930.51   3
  -9   3  -4 16702.9 1807.92   7
   3   6  -5 3834.23 1112.66   1
  -6  -3  -5 4692.05 1053.82   3
  -3  -6   5 4677.31 1030.80   6
  -9   3  -5 5756.41 1135.35   5
  -9   3  -5 5671.86 1124.64   2
  -3   9  -5 4545.66 1044.26   5
  -6   9   5 6016.90 1235.16   8
  -9   6   5 5006.23 1015.61   8
   3   6  -5 3766.19 1504.89   8
  -3   9  -5 5879.83 1613.23   8
  -9   6   5 7286.69 1287.82   4
   9  -6  -5 6588.82 1272.54   1
  -9   3  -5 5511.30 1049.37   7
  -6  -3  -6 4404.79 1095.51   3
  -9   3  -6 4997.30 1059.63   5
  -9   3  -6 5843.39 1169.69   2
  -3   9  -6 4130.59 1052.03   5
  -6   9   6 5426.23 1188.89   8
  -9   6   6 4922.98 1066.72   8
   3   6  -6 4584.55 1699.90   8
  -3   9  -6 5908.30 1706.85   8
   9  -6  -6 7899.20 1458.17   1
   3   6  -6 4641.24 1250.20   1
  -9   3  -7 15641.1 1947.68   5
  -9   3  -7 17110.5 2080.20   2
  -3   9  -7 18498.3 2287.92   5
   3   6  -7 13999.7 3088.83   8
  -3   9  -7 19750.3 3262.16   8
  -6   9   7 18482.2 2276.81   8
  -9   6   7 16943.1 2037.61   8
   9  -6  -7 20318.5 2482.63   1
  -6  -3  -7 17067.6 2223.65   3
  -6  -3  -8 3242.74 993.259   3
  -9   3  -8 2041.38 761.379   2
  -9   3  -8 1873.76 712.118   5
   3   6  -8 2472.69 996.386   1
  -3   9  -8 2074.20 804.189   5
  -3   9  -8 2250.85 1380.19   8
   9  -6  -8 4287.33 1213.87   1
  -6   9   8 3847.17 1056.51   8
  -9   6   8 4093.98 1078.26   8
   3   6  -9 637.866 564.292   1
  -9   3  -9 1249.44 595.038   5
  -7   9  -8 25717.1 2747.17   5
  -2   9   8 23837.0 2828.21   8
   9  -2  -8 20759.4 2869.99   1
   7   2  -8 14150.7 2426.31   1
  -2  -7  -8 22802.2 2858.17   3
  -9   7  -7 5284.30 1181.70   5
   9  -2  -7 3174.28 1063.21   1
  -2  -7  -7 5433.75 1264.71   3
   7   2  -7 3946.21 1221.96   1
  -2   9   7 3316.15 981.889   8
  -7   9  -7 4460.14 1090.99   5
  -2  -7  -6 303.990 339.540   3
   9  -2  -6 912.965 555.760   1
  -9   7  -6 244.978 157.625   5
  -7   9  -6 1035.60 508.064   5
   7   2  -6 349.781 441.796   1
  -2   9   6 899.077 589.909   8
  -2  -7  -5 3360.13 875.566   6
  -9   7  -5 5979.76 1206.37   5
  -2  -7  -5 3102.95 866.550   3
  -7   9  -5 8173.55 1367.60   5
  -2   9   5 8613.97 1538.67   8
  -9   7  -5 6229.13 1226.62   4
   7   2  -5 2476.20 1009.62   1
   2   7   5 3751.55 1013.52   8
  -9   2   5 5691.46 1102.97   7
   9  -2  -5 8211.66 1601.03   1
  -7   9  -5 8570.37 1650.75   8
  -2  -7  -4 14499.2 1800.66   3
  -2  -7  -4 13439.3 1706.43   6
   7   2  -4 11383.2 1941.23   1
  -9   7  -4 18482.0 2033.54   5
  -7   9  -4 16268.8 1865.55   5
  -7   9  -4 16844.7 2241.72   8
   2   7   4 13081.1 1837.85   8
  -2   9   4 15568.9 2085.88   8
  -9   7  -4 14494.9 1857.16   4
  -7   9  -4 15651.6 1816.11   4
  -9   2   4 13344.7 1667.28   7
   9  -2  -4 16111.4 2108.85   1
  -2  -7  -3 27031.3 2302.85   3
   9  -2  -3 42959.3 3267.00   1
  -2  -7  -3 29263.1 2539.83   6
  -9   7  -3 38431.1 2848.50   5
   7   2  -3 21436.5 2524.16   1
  -7   9  -3 45026.3 2977.20   5
  -7   9  -3 49703.6 3845.45   8
   2   7   3 22979.8 2434.74   8
  -2   9   3 41091.6 3344.90   8
  -9   7  -3 39996.0 3007.60   4
  -7   9  -3 43072.1 2980.23   4
  -9   2   3 37178.2 2793.87   7
   9  -2  -2 4888.92 1075.13   1
  -2  -7  -2 5451.02 1073.77   6
  -9   7  -2 5901.70 1095.21   5
  -7   9  -2 6545.71 1086.41   5
  -7   9  -2 5674.06 1223.24   8
   2   7   2 6059.27 1214.30   8
  -9   7  -2 5799.05 1148.10   4
  -2   9   2 4852.02 1201.33   8
  -9   2   2 3577.96 861.340   7
   9  -2  -1 21834.8 2146.99   1
  -7   9  -1 20289.6 1834.85   5
   7   2  -1 16220.0 2068.36   1
   2   7   1 17108.7 2100.66   8
  -7   9  -1 20635.1 2169.17   8
  -2   9   1 20511.0 2398.68   8
  -9   7  -1 20521.6 2155.01   4
  -9   2   1 18468.5 1967.38   7
   9  -2   0 12950.2 1630.32   1
  -7  -2   0 9420.15 1262.55   2
   2   7   0 8391.79 1539.18   8
  -2   9   0 10050.8 1657.37   8
  -7   9   0 9932.84 1490.04   8
  -2   9   0 10814.1 1529.14   1
  -9   7   0 9649.00 1485.16   4
  -9   2   0 9748.03 1457.39   7
   9  -2   1 7012.72 1163.07   1
   7   2   1 3677.26 1018.87   1
  -2   9  -1 7798.42 1547.12   8
  -7   9   1 5343.97 1096.97   8
  -2   9  -1 5650.80 1117.10   1
   2   7  -1 4167.59 1155.16   8
  -9   7   1 5295.79 1092.01   4
   2   7  -1 3759.22 1054.33   1
  -9   2  -1 6118.94 1137.31   7
  -2  -7   2 12912.0 1689.58   6
  -9   2  -2 14642.0 1612.44   2
   2   7  -2 9974.06 1696.19   1
   2   7  -2 10859.4 1999.08   8
   7   2   2 9665.60 1670.04   1
  -7   9   2 15292.1 1803.35   8
  -2   9  -2 14648.1 2196.06   8
  -9   7   2 16264.3 1906.85   4
  -9   2  -2 12348.1 1634.44   7
  -2  -7   3 12602.0 1701.84   6
  -9   2  -3 14168.2 1661.18   2
   2   7  -3 8246.98 1637.53   1
   2   7  -3 9162.57 2007.19   8
  -2   9  -3 14326.1 2377.43   8
   7   2   3 9400.78 1648.12   1
  -7   9   3 14616.1 1788.68   8
  -9   7   3 15256.2 1566.70   8
  -9   7   3 15108.8 1878.58   4
  -9   2  -3 12325.0 1605.59   7
  -2  -7   4 25876.1 2397.47   6
  -9   2  -4 24753.3 2305.51   2
  -2   9  -4 26288.6 3311.62   8
  -7   9   4 28987.8 2559.40   8
   7   2   4 19365.6 2404.44   1
  -9   7   4 27086.3 2222.81   8
   9  -7  -4 32825.4 2620.10   1
  -9   7   4 27305.5 2546.60   4
   2   7  -4 22238.3 3194.52   8
  -9   2  -4 21520.7 2117.32   7
  -2  -7   5 12978.7 1727.15   6
   2   7  -5 8879.35 1694.97   1
  -9   2  -5 14713.2 1836.06   2
  -2   9  -5 13508.7 1783.52   5
   2   7  -5 11733.3 2459.51   8
  -7   9   5 13630.9 1809.52   8
  -9   7   5 12363.6 1588.86   8
   7   2   5 12051.5 1974.68   1
   9  -7  -5 14757.2 1932.20   1
  -9   7   5 12321.1 1731.00   4
  -2   9  -5 15356.6 2681.29   8
  -7  -2  -5 13251.2 1768.88   3
  -9   2  -5 12384.3 1621.68   7
  -7  -2  -6-116.796 129.732   3
  -9   2  -6-114.613 262.352   5
  -9   2  -6 15.2006 172.297   2
  -2   9  -6-93.7091 106.389   5
   2   7  -6 559.325 613.612   8
  -2   9  -6 801.656 715.829   8
   9  -7  -6-274.421 242.715   1
  -7   9   6-140.526 253.555   8
  -9   7   6 290.977 243.920   8
   2   7  -6 69.6597 150.418   1
  -7  -2  -7 1087.58 579.824   3
  -9   2  -7 1724.08 665.358   2
  -2   9  -7 1672.70 709.342   5
   2   7  -7-445.496 321.857   8
  -2   9  -7 2662.78 1262.44   8
   9  -7  -7 1849.83 798.638   1
  -7   9   7 646.388 349.183   8
  -9   7   7 1009.01 584.362   8
  -9   2  -7 2181.43 697.928   5
  -7  -2  -8 5441.03 1334.70   3
  -9   2  -8 6256.52 1372.33   2
  -2   9  -8 4588.63 1198.27   5
  -7  -2  -8 3088.84 1054.72   2
  -9   7   8 6286.43 1356.03   8
   2   7  -8 3502.02 1715.51   8
  -2   9  -8 5284.54 1895.83   8
   9  -7  -8 7211.53 1577.25   1
  -1   9   8 500.376 514.000   8
  -1  -8  -7 2712.11 954.507   3
   9  -1  -7 1684.55 824.500   1
   8   1  -7 2369.32 927.167   1
  -9   8  -7 2911.05 910.592   5
  -8   9  -7 2501.19 841.880   5
  -1   9   7 1396.83 698.286   8
   9  -1  -6 1938.81 876.797   1
  -9   8  -6 2789.18 830.115   5
   8   1  -6 4831.16 1343.20   1
   1   8   6 3613.82 1011.89   8
  -1   9   6 2088.08 765.469   8
  -8   9  -6 3157.67 902.404   5
  -1  -8  -5 532.108 115.860   6
  -9   8  -5 361.689 227.025   5
  -8   9  -5 536.774 298.575   5
   9  -1  -5 955.740 511.168   1
   1   8   5-53.3296 252.769   8
  -1   9   5 758.051 515.052   8
  -9   8  -5 472.275 292.469   4
  -8   9  -5 569.750 439.923   4
  -9   1   5 315.399 302.078   7
   8   1  -4 7700.96 1524.27   1
  -9   8  -4 5023.89 1106.18   5
  -8   9  -4 4318.91 1027.55   5
   1   8   4 7426.35 1474.26   8
   9  -1  -4 3191.93 1002.61   1
  -9   8  -4 4597.68 1068.13   4
  -1   9   4 3724.77 1108.16   8
  -8   9  -4 3875.31 941.166   4
  -9   1   4 3510.03 948.888   7
   9  -1  -3 41007.3 3378.28   1
   8   1  -3 27434.8 2889.82   1
  -9   8  -3 38772.6 2882.33   5
  -8   9  -3 44038.4 3055.14   5
   1   8   3 29234.7 2914.63   8
  -1   9   3 42747.2 3535.33   8
  -9   8  -3 40434.4 3107.26   4
  -8   9  -3 41488.5 3058.35   4
  -9   1   3 36787.7 2893.46   7
   9  -1  -2 10337.8 1636.28   1
  -9   8  -2 17687.7 1907.30   5
  -8   9  -2 18812.3 1903.73   5
   8   1  -2 17156.8 2184.69   1
  -8   9  -2 16806.3 2047.02   8
   1   8   2 14327.7 1997.79   8
  -9   8  -2 18348.6 2062.63   4
  -8   9  -2 17048.5 1973.31   4
  -1   9   2 10877.4 1822.23   8
  -9   1   2 11203.0 1658.40   7
   9  -1  -1 1284.01 525.850   1
  -8   9  -1 1222.44 454.504   5
   1   8   1 1284.89 616.292   8
  -8   9  -1 1047.35 473.283   8
  -1   9   1 972.236 562.268   8
  -9   8  -1 1092.25 517.717   4
  -8   9  -1 1153.31 517.627   4
  -9   1   1 1153.00 558.886   7
   9  -1   0 16489.1 1984.27   1
  -9   1   0 16524.5 1621.88   2
   8   1   0 20021.5 2345.00   1
  -8  -1   0 17815.9 1697.00   2
   1   8   0 20120.6 2477.35   8
  -1   9   0 17567.7 2291.75   8
  -8   9   0 23842.1 2278.87   8
   1   8   0 17521.2 2172.23   1
  -1   9   0 15082.8 1972.15   1
  -9   8   0 23360.3 2339.02   4
  -9   1   0 14495.2 1868.72   7
   1   8  -1 399.725 338.803   1
   9  -1   1 27.9615 116.982   1
  -9   1  -1 380.115 299.206   2
  -8  -1  -1 125.124 201.381   2
   1   8  -1 206.926 298.527   8
  -1   9  -1 80.9834 119.682   8
  -8   9   1 243.766 260.502   8
  -9   8   1 247.096 263.343   4
  -9   1  -1 202.526 364.223   7
   1   8  -2 1379.08 787.584   1
   8   1   2 1654.01 737.698   1
  -9   1  -2 1945.31 610.840   2
  -1   9  -2 1304.67 636.178   1
  -8  -1  -2 869.034 471.745   2
   1   8  -2 780.219 655.618   8
  -1   9  -2 1950.06 982.065   8
   9  -1   2 1935.46 733.339   1
  -8   9   2 1686.07 635.255   8
  -9   8   2 1532.56 502.312   8
  -9   8   2 2301.39 756.247   4
  -9   1  -2 1608.82 636.730   7
  -8   9   3 16334.4 1872.13   8
  -9   1  -3 16711.2 1859.51   2
   1   8  -3 12961.1 2029.64   1
  -1   9  -3 15700.8 2073.04   1
  -8  -1  -3 13960.5 1781.56   2
   1   8  -3 14445.4 2497.70   8
  -1   9  -3 16538.1 2550.40   8
   8   1   3 13565.5 1977.49   1
  -9   8   3 15240.9 1705.58   8
  -9   8   3 16467.2 2002.71   4
  -9   1  -3 14807.0 1865.09   7
  -9   1  -4 14126.3 1788.33   2
  -8  -1  -4 7332.86 1467.39   2
  -1   9  -4 14932.5 2546.11   8
  -8   9   4 13068.9 1738.00   8
  -9   8   4 12111.0 1588.35   8
   1   8  -4 6579.08 1800.07   8
  -9   8   4 12831.0 1815.35   4
  -9   1  -4 11542.6 1617.00   7
  -1  -8   5 940.299 513.432   6
   1   8  -5 710.842 569.033   1
  -9   1  -5 896.490 469.681   2
  -8  -1  -5 863.488 481.437   2
   1   8  -5 858.963 493.292   5
   9  -8  -5 1537.04 596.807   1
   1   8  -5 975.827 852.777   8
  -1   9  -5 385.614 336.727   8
  -8   9   5 1369.33 574.102   8
  -9   8   5 835.042 439.581   8
  -9   8   5 1728.06 694.161   4
  -9   1  -5 337.822 295.869   7
  -9   1  -6 1064.77 547.282   2
  -8  -1  -6 2084.42 747.197   2
  -1   9  -6 416.531 411.148   5
   1   8  -6 1802.89 663.703   5
   9  -8  -6 370.244 430.422   1
   1   8  -6 2042.50 1032.54   8
  -1   9  -6 593.915 726.584   8
  -8   9   6 163.590 287.227   8
  -9   8   6 772.780 484.224   8
  -9   8   6 396.752 445.345   4
  -9   1  -7 47.0075 54.0062   2
  -8  -1  -7 210.155 61.8089   2
  -1   9  -7 193.052 96.7133   5
   1   8  -7-392.768 386.222   5
   9  -8  -7 153.195 301.169   1
   1   8  -7-579.895 385.896   8
  -1   9  -7 672.683 540.768   8
  -8   9   7 227.253 118.128   8
  -9   8   7-93.5226 207.771   8
  -1   9  -8 2857.09 1021.58   5
   1   8  -8 4499.37 1303.43   5
   9  -8  -8 3196.04 1081.41   1
  -9   8   8 2668.92 859.970   8
   9   0  -7 760.296 542.096   1
  -9   9  -7 496.887 408.508   5
   0   9   7 147.108 249.682   8
  -9   9  -6 13803.1 1954.26   5
   0   9   6 10796.8 1875.60   8
   9   0  -6 8794.26 1886.99   1
  -9   9  -5 181.270 276.007   5
   9   0  -5 652.489 668.059   1
   0   9   5 497.163 387.192   8
  -9   9  -5 322.992 323.712   4
  -9   0   5 303.201 264.416   7
  -9   9  -4 22413.1 2349.95   5
   0   9   4 14676.2 2187.86   8
  -9   9  -4 20791.5 2272.26   4
  -9   0   4 11585.1 1760.18   7
  -9   9  -3 33.8610 45.6991   5
   0   9   3 113.349 296.296   8
  -9   9  -3 30.5493 152.330   4
  -9   9  -2 4919.22 1017.80   5
  -9   9  -2 5032.56 1141.34   4
   0   9   2 5146.78 1283.79   8
   9   0  -2 3973.27 1059.22   1
   9   0  -1 122.059 149.375   1
   0   9   1 176.861 285.668   8
  -9   9  -1 448.422 402.775   4
   0   9   1 232.298 311.560   1
  -9   0   0 2615.35 666.737   2
   0   9   0 2830.19 986.102   8
  -9   9   0 3408.76 926.350   4
   0   9  -1 231.365 255.329   1
  -9   0  -1-6.05367 105.740   2
   9   0   1 58.8442 145.497   1
   0   9  -1-87.0528 262.336   8
  -9   9   1-189.612 244.471   8
  -9   9   1-126.747 119.395   4
   0   9  -2 3641.62 985.538   1
  -9   0  -2 4472.64 983.757   2
  -9   9   2 4228.04 963.488   8
   0   9  -2 4275.39 1303.52   8
  -9   9   2 4950.22 1137.72   4
  -9   0  -3 50.0751 235.160   2
   0   9  -3-98.1353 50.4144   8
   0   9  -3 108.738 263.223   1
  -9   9   3 59.1933 240.238   8
  -9   9   3 131.595 92.9353   4
  -9   0  -4 6321.27 1255.93   2
  -9   9   4 5094.31 1089.61   8
   0   9  -4 5835.10 1806.70   8
  -9   0  -4 4537.20 1087.44   7
  -9   0  -5 377.767 305.956   2
   0   9  -5 178.775 340.503   8
  -9   9   5 534.592 361.760   8
  -9   0  -5-33.3000 153.647   7
  -9   0  -6 12198.0 1891.32   2
   0   9  -6 12334.4 2804.77   8
  -9   9   6 15806.9 2042.15   8
  -9   0  -7 114.206 170.951   2
   0   9  -7 79.6364 35.0302   5
  -9   9   7-39.0601 240.351   8
  -5  -5   0 20056.7 2171.96   6
   5   5   0 13247.9 2053.64   1
  -5  10   0 34408.6 3112.78   8
 -10   5   0 30329.8 2710.75   4
 -10   5   0 29918.5 2453.45   7
   5   5  -1 1782.25 850.524   1
  -5  -5   1 853.396 513.019   6
  -5  -5  -1 1717.41 643.195   6
 -10   5  -1 841.392 469.209   4
  -5  10  -1 1097.65 551.058   8
  -5  10   1 249.480 343.402   8
 -10   5   1 496.527 403.474   4
 -10   5   1 718.792 399.639   7
 -10   5  -1 1000.52 430.395   7
  -5  -5   2 19773.0 2150.73   6
  -5  -5  -2 20370.9 2133.50   6
   5   5  -2 17682.5 2392.13   1
   5   5  -2 18490.1 2592.79   8
  -5  10  -2 21445.8 2599.13   8
  -5  10   2 26373.5 2691.28   8
 -10   5   2 23971.2 2394.28   4
 -10   5   2 22748.9 2130.99   7
 -10   5  -2 18448.2 1956.60   7
  -5  -5   3 9459.31 1541.63   6
  -5  -5  -3 9082.88 1497.35   6
   5   5  -3 7410.46 1857.13   8
  -5  10  -3 18802.2 2595.46   8
  -5  10   3 18267.0 2223.39   8
 -10   5   3 18071.4 2072.43   4
 -10   5   3 15772.0 1781.95   7
 -10   5  -3 16451.0 1815.39   7
  -5  -5   4 9326.17 1469.40   6
  -5  -5  -4 9723.28 1481.91   6
 -10   5  -4 8750.06 1434.93   5
   5   5  -4 10116.9 1858.68   1
  -5  10  -4 7927.01 1262.75   5
   5   5  -4 11129.5 2325.28   8
  -5  10  -4 9770.05 2035.64   8
  -5  10   4 10675.2 1715.71   8
 -10   5   4 8730.59 1476.15   4
  10  -5  -4 11007.2 1672.10   1
 -10   5   4 8391.20 1324.15   7
 -10   5  -4 8539.39 1315.49   7
  -5  -5  -4 11146.3 1591.76   3
  10  -5  -5 399.372 444.218   1
  -5  -5  -5-136.047 135.797   3
 -10   5  -5 384.574 297.156   5
  -5  10  -5 614.330 411.945   5
   5   5  -5 249.845 477.758   8
  -5  10   5 511.578 437.705   8
 -10   5   5-75.5975 288.085   7
 -10   5  -5 174.308 96.2188   7
   5   5  -5-303.788 340.592   1
  -5  -5  -6 294.380 294.122   3
 -10   5  -6 1012.81 460.820   5
  -5  10  -6 574.013 435.401   5
  -5  10  -6 1050.05 647.432   8
   5   5  -6 205.606 314.148   1
  -5  10   6 591.537 424.447   8
  10  -5  -6 977.120 610.413   1
  -5  -5  -7 4185.29 1127.63   3
 -10   5  -7 3201.99 910.392   5
  -5  10  -7 3455.37 993.166   5
  -5  10  -7 3019.21 1362.37   8
   5   5  -7 2265.75 937.197   1
  -5  10   7 3221.57 950.232   8
  10  -5  -7 4493.07 1220.55   1
  -5  10  -8 2980.21 1286.22   8
  10  -4  -7 1058.06 605.370   1
  -4  -6  -7-155.341 156.455   3
 -10   6  -7 216.543 254.057   5
  -6  10  -7 1291.20 561.401   5
   6   4  -7 150.093 220.842   1
  -6  10  -7 1210.48 513.326   8
  -4  10   7 1367.33 691.477   8
  10  -4  -6 2387.04 856.609   1
 -10   6  -6 2450.04 782.823   5
  -6  10  -6 3468.09 927.101   5
  -6  10  -6 3740.15 1312.19   8
   6   4  -6 788.811 522.891   1
  -4  10   6 2757.23 894.031   8
  -4  -6  -5 3659.04 914.151   6
  10  -4  -5 5885.10 1294.03   1
  -4  -6  -5 3572.27 1010.13   3
  -6  10  -5 5012.69 1072.74   5
 -10   6  -5 4934.57 1088.75   5
  -4  10   5 5615.05 1245.07   8
 -10   4   5 4117.82 920.388   7
   6   4  -5 2624.26 935.428   1
 -10   6  -5 4666.88 956.747   7
  -4  -6  -4 1223.88 494.677   6
   6   4  -4 1562.78 747.097   1
  -4  -6  -4 1670.40 612.745   3
  10  -4  -4 1373.94 559.557   1
 -10   6  -4 1929.26 713.615   5
  -6  10  -4 1840.20 629.775   5
 -10   4   4 708.815 463.144   4
   6   4  -4 1392.84 901.543   8
  -6  10  -4 1915.30 827.563   8
  -4  10   4 1462.62 654.115   8
 -10   6  -4 1753.51 549.529   7
 -10   4   4 762.474 390.263   7
  -4  -6  -3 7808.40 1345.11   6
  -6  10  -3 11834.1 1507.21   5
  -6  10  -3 12004.2 2029.55   8
  -4  10   3 13785.7 1970.20   8
   4   6   3 6104.70 1487.57   1
 -10   6  -3 12111.4 1740.35   4
 -10   4   3 12233.1 1701.09   4
 -10   6  -3 10597.8 1472.26   7
 -10   4   3 10853.2 1486.83   7
  10  -4  -3 12732.1 1774.51   1
  -4  -6  -2 22315.0 2243.37   6
   6   4  -2 19558.8 2517.97   1
  -6  10  -2 27059.3 2858.49   8
  -4  10   2 21551.2 2507.86   8
   4   6   2 18714.0 2476.98   1
 -10   6  -2 27024.6 2603.76   4
 -10   6  -2 24316.7 2209.62   7
 -10   4   2 19175.5 2021.97   7
  -4  -6  -1 2600.68 801.063   6
  -4  10   1 5776.89 1304.48   8
 -10   6  -1 4943.69 1118.39   4
  -6  10  -1 4978.83 1159.61   8
 -10   6  -1 4662.94 971.278   7
 -10   4   1 4131.20 947.747   7
  -4  -6   0 15918.8 1941.95   6
   6   4   0 12681.7 2008.28   1
   4   6   0 13368.0 1991.65   8
  -4  10   0 26294.2 2769.41   8
  -6  10   0 24364.1 2541.52   8
   4   6   0 12383.7 1971.23   1
 -10   6   0 23552.9 2383.56   4
 -10   6   0 21723.3 2097.73   7
 -10   4   0 23967.6 2207.33   7
  -4  -6   1 1683.31 646.723   6
   4   6  -1 1841.12 736.878   1
   4   6  -1 1157.28 582.480   8
  -4  10  -1 2924.40 942.003   8
  -6  10   1 4103.98 1038.42   8
 -10   6   1 4310.59 1036.19   4
 -10   6   1 3676.09 861.566   7
 -10   4  -1 2000.28 681.043   7
   6   4   1 678.484 577.379   1
  -4  -6   2 36617.0 2920.84   6
   4   6  -2 23657.8 2821.02   1
   4   6  -2 29103.3 3261.95   8
  -4  10  -2 48401.0 3956.14   8
  -6  10   2 47952.7 3523.89   8
 -10   6   2 44015.4 3280.75   4
 -10   6   2 40734.5 2879.72   7
 -10   4  -2 43324.4 2988.33   7
  -4  -6   3 6858.60 1297.48   6
   4   6  -3 5928.92 1395.67   1
  -4  10  -3 12840.7 2155.70   8
  -6  10   3 11718.5 1735.15   8
   4   6  -3 6237.29 1612.21   8
 -10   6   3 9808.16 1578.74   4
 -10   6   3 9946.37 1420.37   7
 -10   4  -3 11683.0 1569.11   7
  -6  -4  -4 1113.47 477.830   3
  -4  -6   4 662.988 379.671   6
   4   6  -4 1223.30 650.630   1
   4   6  -4 1462.84 883.497   8
  -4  10  -4 496.273 584.919   8
  -6  10   4 477.773 409.455   8
 -10   6   4 555.780 419.335   4
 -10   6   4 305.757 224.830   7
 -10   4  -4 262.785 171.735   7
   4   6  -5 387.695 440.803   1
  -6  -4  -5 162.304 295.279   3
  -4  -6   5 287.198 275.337   6
 -10   4  -5 651.026 324.802   5
  -4  10  -5 568.159 343.496   5
   4   6  -5 299.563 553.121   8
  -6  10   5 659.822 491.076   8
 -10   6   5 789.917 446.046   4
  10  -6  -5 1087.42 609.490   1
 -10   6   5 553.510 335.179   7
 -10   4  -5 530.610 224.251   7
  -6  -4  -6 979.583 541.547   3
 -10   4  -6 1617.87 650.201   5
  -4  10  -6 1831.04 695.830   5
   4   6  -6 761.410 778.987   8
  -4  10  -6 1378.16 793.188   8
  -6  10   6 2473.25 814.553   8
   4   6  -6 811.008 572.145   1
  10  -6  -6 2400.04 856.963   1
  -6  -4  -7 15.4379 250.295   3
   4   6  -7 627.432 668.291   8
 -10   4  -7-93.5808 252.911   5
  -4  10  -7 515.713 374.265   5
  -4  10  -7 120.209 397.226   8
  -6  10   7-92.6641 198.138   8
  10  -6  -7-114.818 357.390   1
   4   6  -8-249.882 335.298   1
 -10   6   8 85.9398 256.169   8
  10  -3  -7 958.580 573.544   1
  -3  -7  -7 2322.14 859.017   3
 -10   7  -7 523.545 310.265   5
  -7  10  -7 1555.85 688.201   5
   7   3  -7 2293.62 930.728   1
  -3  10   7 676.301 370.200   8
  -3  -7  -6 5603.44 1322.44   3
 -10   7  -6 8963.68 1586.20   5
  -7  10  -6 8501.92 1488.05   5
  -3  10   6 6587.38 1434.21   8
  10  -3  -6 6670.10 1559.28   1
  -3  -7  -5-51.6565 346.810   6
  10  -3  -5 525.764 541.078   1
 -10   7  -5 488.835 335.242   5
  -7  10  -5 323.176 133.271   5
  -3  10   5 994.562 542.993   8
   7   3  -5 536.380 384.563   1
 -10   3   5 51.7726 184.675   7
  -3  -7  -4 1628.55 625.578   6
  -3  -7  -4 1830.15 667.058   3
  10  -3  -4 1788.97 718.307   1
 -10   7  -4 2335.03 730.414   5
  -7  10  -4 2374.92 735.079   5
 -10   7  -4 2595.79 799.046   4
  -7  10  -4 2585.23 1052.24   8
  -3  10   4 2499.20 922.632   8
  -7  10  -4 2420.76 764.876   4
 -10   3   4 1596.54 602.722   7
   7   3  -4 1988.91 932.219   1
  -3  -7  -3 3391.36 866.575   6
 -10   7  -3 3440.57 894.681   5
   7   3  -3 4048.19 1225.45   1
  10  -3  -3 2197.29 769.025   1
  -7  10  -3 3159.94 848.847   5
  -7  10  -3 3017.73 1078.64   8
  -3  10   3 2790.94 966.736   8
 -10   7  -3 3602.40 951.324   4
  -7  10  -3 3349.13 906.007   4
 -10   3   3 1709.08 612.737   7
  -3  -7  -2 1193.39 503.388   6
  -7  10  -2 2558.49 678.184   5
  10  -3  -2 2954.40 838.702   1
  -7  10  -2 2828.15 904.732   8
   3   7   2 776.621 517.285   8
  -3  10   2 2407.21 868.921   8
 -10   7  -2 2956.95 853.108   4
 -10   7  -2 2160.89 623.347   7
 -10   3   2 2556.28 753.059   7
  -3  -7  -1 1037.30 571.814   6
   3   7   1 729.916 482.933   8
  -7  10  -1 3961.30 975.765   8
  -3  10   1 3928.51 1057.01   8
 -10   7  -1 4004.53 971.494   4
 -10   7  -1 3461.67 830.687   7
 -10   3   1 3532.88 896.268   7
  -3  -7   0 447.373 251.018   6
   3   7   0 939.149 541.337   8
  -3  10   0 2215.56 801.538   8
  -7  10   0 950.583 500.585   8
 -10   7   0 1184.48 583.562   4
   7   3   0 517.701 349.432   1
 -10   7   0 363.215 198.775   7
 -10   3   0 856.186 411.779   7
  -3  -7   1 401.650 348.507   6
   7   3   1-364.360 280.042   1
   3   7  -1-274.707 319.033   1
   3   7  -1 217.047 305.955   8
  -3  10  -1 269.133 283.769   8
  -7  10   1 578.611 329.183   8
 -10   7   1 375.130 316.034   4
 -10   7   1 148.546 172.711   7
 -10   3  -1 44.2140 78.0430   7
  -3  -7   2 3218.42 874.603   6
   7   3   2 3506.21 1116.75   1
  -3  10  -2 6963.62 1529.16   8
  -7  10   2 3718.97 968.330   8
 -10   7   2 2783.91 847.919   4
 -10   7   2 2976.80 782.098   7
 -10   3  -2 6626.61 1187.89   7
  -3  -7   3 10636.1 1586.06   6
  -3  10  -3 9595.70 1981.25   8
   3   7  -3 6945.49 1521.82   1
   3   7  -3 8664.88 1974.00   8
  -7  10   3 10597.5 1620.24   8
 -10   7   3 12021.4 1764.98   4
 -10   3  -3 7233.56 1288.34   7
  -3  -7   4 13871.1 1842.69   6
   3   7  -4 10514.6 2288.33   8
  -3  10  -4 11164.0 2280.92   8
  -7  10   4 10925.1 1668.91   8
 -10   7   4 10765.1 1741.04   4
 -10   3  -4 9339.88 1462.40   7
  -7  -3  -5 1459.88 605.804   3
   3   7  -5 686.239 412.799   1
  -3  -7   5 851.096 361.693   6
 -10   3  -5 212.607 252.335   2
   3   7  -5 828.258 677.235   8
  -3  10  -5 516.853 670.014   8
  -7  10   5 155.330 330.435   8
 -10   7   5-175.499 270.190   4
 -10   3  -5-83.1309 231.278   7
 -10   3  -6 10891.1 1689.50   2
  -3  10  -6 9743.06 1621.29   5
  -3  10  -6 10706.0 2487.28   8
  -7  10   6 11016.0 1789.26   8
   3   7  -6 7627.09 2306.85   8
  10  -7  -6 14260.1 2043.83   1
   3   7  -6 6776.07 1598.53   1
  -7  -3  -6 8967.76 1570.50   3
  -7  -3  -7 273.191 349.456   3
 -10   3  -7 324.111 334.018   2
 -10   3  -7 56.3320 118.090   5
  -3  10  -7 46.6602 289.392   5
   3   7  -7-214.075 447.323   8
  -3  10  -7 447.788 801.275   8
  10  -7  -7 154.174 118.900   1
  -7  10   7-174.938 347.908   8
 -10   7   7 97.2727 244.977   8
 -10   3  -8 1280.14 568.902   5
   3   7  -8 307.550 431.547   1
 -10   7   8 255.074 351.598   8
  10  -2  -7 3521.32 1230.65   1
  -2  -8  -7 6493.69 1443.35   3
  -8  10  -7 4264.67 1138.83   5
  -2  10   7 3234.37 1035.30   8
  -2  -8  -6-441.595 360.519   3
  10  -2  -6 45.8056 417.085   1
 -10   8  -6 190.630 281.921   5
  -8  10  -6 393.278 306.864   5
   8   2  -6-150.045 426.247   1
  -2  10   6 348.518 219.503   8
  -2  -8  -5 712.713 455.638   6
  -2  -8  -5 377.596 363.236   3
  10  -2  -5 989.544 619.417   1
 -10   8  -5 1311.57 551.796   5
  -8  10  -5 802.749 459.026   5
 -10   8  -5 1203.19 576.756   4
   8   2  -5 415.084 362.934   1
  -2  10   5 483.350 357.148   8
 -10   2   5 662.244 382.495   7
  -2  -8  -4 225.282 245.087   6
 -10   8  -4 1064.08 526.079   5
  -8  10  -4 373.524 127.713   5
  10  -2  -4 421.717 218.027   1
   2   8   4-51.6277 74.3574   8
  -2  10   4 152.793 235.247   8
 -10   8  -4 396.502 359.249   4
  -8  10  -4 664.304 365.448   4
   8   2  -4 285.280 512.242   1
 -10   2   4 28.5854 130.436   7
   8   2  -3 552.558 366.939   1
  -2  -8  -3 318.498 301.745   6
 -10   8  -3 908.746 488.661   5
  -8  10  -3 576.391 395.114   5
  10  -2  -3 329.277 537.803   1
  -8  10  -3 429.928 458.624   8
   2   8   3 786.750 461.692   8
  -2  10   3 391.533 403.398   8
 -10   8  -3 462.751 244.759   4
  -8  10  -3 381.119 278.097   4
 -10   2   3 211.962 222.172   7
  -2  -8  -2 24426.7 2460.24   6
  -8  10  -2 33016.4 2587.84   5
   8   2  -2 20549.4 2573.40   1
  -8  10  -2 30752.9 2972.88   8
   2   8   2 19631.9 2402.51   8
  -2  10   2 30869.8 3153.99   8
   2   8   2 17523.8 2460.19   1
 -10   8  -2 29861.6 2806.57   4
  -8  10  -2 28466.1 2685.61   4
 -10   2   2 25395.6 2457.05   7
  -2  -8  -1 12903.7 1776.86   6
  10  -2  -1 16744.0 2052.58   1
  -8  10  -1 16407.6 1762.04   5
   8   2  -1 9611.81 1724.40   1
   2   8   1 10760.1 1811.29   8
  -8  10  -1 14767.4 1927.36   8
  -2  10   1 16082.5 2271.46   8
 -10   8  -1 14637.5 1964.53   4
 -10   2   1 13230.1 1779.90   7
  -2  -8   0 29979.4 2741.68   6
   8   2   0 24083.9 2777.49   1
  -8  -2   0 27570.5 2265.24   2
   2   8   0 27876.2 3084.30   8
  -2  10   0 30462.3 3181.59   8
  -8  10   0 34655.1 2995.24   8
  -2  10   0 28780.1 2685.23   1
 -10   8   0 35554.9 3031.31   4
 -10   2   0 26309.7 2544.03   7
  -2  -8   1 1237.22 643.144   6
  -8  -2  -1 398.790 383.859   2
   2   8  -1 1165.10 661.504   8
  -2  10  -1 1772.90 907.354   8
  -8  10   1 2249.24 806.404   8
   2   8  -1 738.559 597.457   1
 -10   8   1 1957.47 703.380   4
 -10   2  -1 811.414 456.402   7
   8   2   1 1367.85 707.233   1
   2   8  -2 4956.62 1326.10   1
  -2  -8   2 4137.69 1027.58   6
 -10   2  -2 4390.55 972.746   2
  -8  10   2 6484.44 1265.75   8
  -8  -2  -2 4037.50 989.227   2
   8   2   2 4408.23 1205.38   1
   2   8  -2 5354.72 1511.59   8
  -2  10  -2 4554.17 1449.49   8
 -10   8   2 6427.46 1312.32   4
 -10   2  -2 3516.33 953.244   7
  -2  -8   3 1316.45 572.142   6
   8   2   3 2636.67 928.345   1
 -10   2  -3 3140.19 796.389   2
  -8  -2  -3 1844.42 692.390   2
   2   8  -3 1074.16 622.956   1
   2   8  -3 1749.82 1004.68   8
  -2  10  -3 3873.00 1281.21   8
  -8  10   3 2652.88 765.246   8
 -10   8   3 3008.89 918.101   4
 -10   2  -3 3432.68 899.419   7
  -2  -8   4 693.111 480.287   6
 -10   2  -4 1122.33 497.451   2
  -8  -2  -4 524.425 391.040   2
   2   8  -4 930.114 610.235   8
  -2  10  -4 1602.79 914.960   8
  -8  10   4 1859.42 723.980   8
 -10   8   4 3011.77 870.699   4
 -10   2  -4 784.449 420.917   7
  -2  -8   5 7055.50 1346.07   6
   2   8  -5 4083.53 1289.02   1
 -10   2  -5 5496.00 1180.69   2
  -8  10   5 5570.22 1223.16   8
  -8  -2  -5 4328.95 1149.36   2
   2   8  -5 5760.90 1928.87   8
  -2  10  -5 5455.59 1717.73   8
 -10   8   5 4828.18 1172.95   4
 -10   2  -5 4161.37 1014.65   7
 -10   2  -6 911.867 517.256   2
  -8  -2  -6 34.9935 165.148   2
   2   8  -6 515.804 726.577   8
  -2  10  -6 500.025 604.332   8
  -8  10   6 344.812 386.680   8
 -10   8   6 347.393 201.773   8
   2   8  -6 16.9689 301.235   1
  10  -8  -7 1997.87 790.356   1
 -10   8   7 1626.97 626.177   8
  -1  -9  -7 1128.96 590.026   3
  -1  10   7 1211.60 848.742   8
  -1  -9  -6 103.309 210.467   3
  10  -1  -6 569.291 517.585   1
 -10   9  -6 856.005 493.934   5
  -9  10  -6 758.112 507.388   5
   9   1  -6 309.238 561.266   1
  -1  10   6 352.261 480.576   8
  -1  -9  -5 6986.81 1339.99   6
 -10   9  -5 8066.96 1474.10   5
  -9  10  -5 9728.04 1611.11   5
  10  -1  -5 6300.87 1542.10   1
  -1  10   5 6518.65 1563.43   8
 -10   9  -5 7702.46 1483.13   4
   1   9   5 5872.64 1443.48   8
 -10   1   5 5445.46 1204.10   7
 -10   9  -4 566.273 352.367   5
  -9  10  -4 399.435 288.309   5
  10  -1  -4 402.654 521.537   1
   1   9   4 366.152 527.557   8
  -1  10   4-152.702 162.799   8
   9   1  -4 311.338 50.8540   1
 -10   9  -4 595.247 460.636   4
  -9  10  -4 999.802 486.436   4
 -10   1   4 210.959 355.978   7
  -9  10  -3 5667.07 1129.95   5
 -10   9  -3 5124.35 1106.46   5
  -9  10  -3 5733.08 1255.49   4
   1   9   3 3552.59 1075.53   8
  -1  10   3 3461.22 1151.07   8
 -10   9  -3 4341.33 1087.04   4
   9   1  -3 3348.94 1114.94   1
 -10   1   3 3183.04 948.807   7
   9   1  -2 1016.00 714.871   1
  -9  10  -2 1556.17 591.982   5
   1   9   2 730.171 632.288   1
   1   9   2 303.810 331.796   8
  -1  10   2 1514.98 780.133   8
  10  -1  -2 822.798 552.162   1
 -10   9  -2 1451.75 584.451   4
  -9  10  -2 1319.14 634.041   4
 -10   1   2 613.452 329.314   7
   1   9   1 835.274 584.931   1
  -1  10   1 894.574 617.346   1
   9   1  -1 718.713 625.949   1
   1   9   1 843.706 674.097   8
  -1  10   1 777.447 631.484   8
 -10   9  -1 1301.02 584.861   4
  -9  10  -1 2335.26 817.848   4
  10  -1  -1 925.197 623.562   1
 -10   1   1 299.965 224.269   7
  10  -1   0 4798.25 1169.81   1
   9   1   0 811.067 565.912   1
   1   9   0 1247.43 775.287   8
  -1  10   0 4714.65 1217.18   8
  -9  10   0 2783.06 857.325   8
 -10   9   0 2064.73 748.986   4
  -9  10   0 2489.58 809.888   4
 -10   1   0 3184.46 902.653   7
 -10   1  -1 8871.80 1322.48   2
   9   1   1 6949.42 1486.55   1
  -9  -1  -1 9192.18 1379.26   2
   1   9  -1 8660.59 1855.49   8
  -1  10  -1 9345.92 1959.72   8
   1   9  -1 7629.95 1552.11   1
  -9  10   1 12627.3 1743.10   8
  -1  10  -1 9005.22 1588.10   1
 -10   9   1 10593.6 1705.70   4
  -9  10   1 11967.2 1812.62   4
 -10   1  -1 7181.10 1438.22   7
   1   9  -2 4340.42 1199.79   1
 -10   1  -2 7430.89 1268.87   2
  -9  -1  -2 4886.15 1075.97   2
  -1  10  -2 8745.87 1882.11   8
  -9  10   2 10413.9 1564.45   8
   1   9  -2 5094.81 1507.05   8
 -10   9   2 11083.0 1776.64   4
 -10   1  -2 6893.54 1381.12   7
   9   1   2 4876.71 1218.84   1
 -10   1  -3 4501.74 1017.07   2
   9   1   3 3869.51 1139.57   1
  -9  -1  -3 3646.11 971.187   2
  -9  10   3 5880.49 1225.17   8
   1   9  -3 4158.07 1507.25   8
  -1  10  -3 5492.69 1591.08   8
   1   9  -3 2734.46 975.347   1
 -10   9   3 5517.58 1267.81   4
 -10   1  -3 4021.00 1029.89   7
 -10   1  -4 7070.70 1334.27   2
  -9  10   4 6838.11 1304.09   8
  -9  -1  -4 4092.27 1069.16   2
   1   9  -4 4506.13 1553.33   8
 -10   9   4 6655.78 1389.22   4
 -10   1  -4 4810.84 1106.50   7
  -1  -9   5 523.606 252.467   6
 -10   1  -5 668.195 508.301   2
  -9  -1  -5 869.295 661.251   2
   1   9  -5 1182.75 864.197   8
  -1  10  -5 1105.05 833.687   8
  -9  10   5 1656.10 651.130   8
 -10   9   5 663.693 436.214   8
 -10   9   5 1663.23 725.966   4
 -10   1  -5 254.361 316.231   7
 -10   1  -6 751.649 499.284   2
  -9  -1  -6 383.854 319.948   2
   1   9  -6 572.365 684.175   8
  -1  10  -6 144.370 346.493   8
  -9  10   6 257.176 346.340   8
 -10   9   6-178.857 190.578   8
 -10   9   6 321.785 294.706   4
 -10   9   7 10302.2 1759.81   8
   0  10   6 28126.2 3350.73   8
 -10  10  -5 185.033 144.335   5
  10   0  -5 429.580 447.911   1
   0  10   5 386.682 303.915   8
 -10  10  -5-133.699 347.175   4
 -10   0   5 142.787 259.636   7
 -10  10  -4 1470.04 625.412   5
   0  10   4 917.345 736.905   8
 -10  10  -4 764.717 476.516   4
 -10   0   4 141.819 213.170   7
 -10   0   3 327.568 327.355   7
 -10  10  -3 284.078 276.250   5
   0  10   3 1048.33 591.700   8
  10   0  -3 762.589 470.749   1
 -10  10  -3-74.8132 170.514   4
   0  10   2 2102.03 942.530   1
   0  10   2 1953.57 929.374   8
 -10  10  -2 4190.13 1068.71   4
  10   0  -2 2414.18 987.116   1
   0  10   1 316.619 146.035   1
   0  10   1 377.060 453.784   8
 -10  10  -1-20.4412 65.1698   4
  10   0   0 9730.98 1768.57   1
   0  10   0 10078.8 2034.59   8
 -10  10   0 11780.8 1839.84   4
  10   0   1 1134.03 566.655   1
 -10   0  -1 964.406 446.494   2
   0  10  -1 824.388 555.042   8
 -10  10   1 214.006 433.490   4
   0  10  -1 586.257 385.845   1
 -10   0  -2 10898.7 1565.05   2
   0  10  -2 8908.60 1673.10   1
   0  10  -2 11146.7 2213.35   8
 -10  10   2 10113.5 1721.16   4
 -10   0  -3-79.1442 262.936   7
   0  10  -3 112.205 229.087   8
 -10  10   3 451.274 399.746   4
 -10   0  -4 10974.5 1712.34   2
   0  10  -4 10120.7 2353.91   8
 -10  10   4 10384.4 1632.14   8
 -10  10   4 11663.0 1906.67   4
 -10   0  -4 8143.10 1578.92   7
 -10   0  -5-38.6329 179.887   2
 -10  10   5 135.334 211.794   8
 -10  10   5-136.050 211.702   4
 -10   0  -5 127.315 182.944   7
 -10  10   6 33557.1 3133.74   8
 -10  10   6 33554.8 3374.16   4
  -5  -6  -7 1619.07 685.198   3
  -6  11  -7 1188.82 558.001   5
  -6  11  -7 1523.65 1073.37   8
  11  -5  -7 1567.52 758.799   1
  -5  -6  -6 5270.19 1238.49   3
 -11   6  -6 8035.81 1495.94   5
  -6  11  -6 9216.07 1568.08   5
  -5  11   6 7740.99 1640.66   8
  -6  11  -6 10423.3 2362.23   8
   6   5  -6 4157.27 1320.15   1
  11  -5  -6 8342.13 1664.25   1
  -5  -6  -5 3739.35 942.433   6
  11  -5  -5 7212.86 1443.90   1
 -11   6  -5 5027.70 1160.33   5
  -6  11  -5 5173.84 1117.57   5
  -6  11  -5 7303.85 1986.46   8
  -5  11   5 6430.19 1451.88   8
 -11   5   5 5472.01 1104.45   7
 -11   6  -5 4593.07 991.793   7
   6   5  -5 3171.72 1132.57   1
  -5  -6  -4 2031.33 748.959   6
   5   6   4 1046.82 771.746   1
   6   5  -4 724.685 686.061   1
  -6  11  -4 3147.85 1185.90   8
  -5  11   4 3517.82 1068.29   8
 -11   5   4 2067.87 795.832   4
 -11   6  -4 1948.23 588.335   7
 -11   5   4 2191.87 649.554   7
  -5  -6  -3 654.219 388.386   6
   5   6   3 337.322 404.070   1
  -6  11  -3 282.904 354.044   8
  -5  11   3 104.674 129.041   8
 -11   5   3 279.420 341.482   4
 -11   6  -3 217.464 209.696   7
 -11   5   3-100.231 233.156   7
  -6  -5   2 9706.86 1600.74   6
  -5  -6  -2 10220.5 1608.60   6
   6   5  -2 8485.95 1786.05   1
  -6  11  -2 10831.7 1928.66   8
  -5  11   2 13129.2 2031.74   8
   5   6   2 8889.48 1827.09   1
 -11   5   2 12431.9 1833.25   4
 -11   6  -2 8167.43 1358.91   7
 -11   5   2 9989.32 1495.76   7
  -6  -5   1 285.416 93.9656   6
  -5  -6  -1 429.884 163.946   6
   5   6   1 717.686 554.571   1
  -6  11  -1 424.340 404.695   8
  -5  11   1-48.4517 330.208   8
 -11   6  -1 490.653 404.095   4
 -11   6  -1 94.0074 95.9985   7
 -11   5   1 211.737 241.010   7
  -6  -5   0 923.624 529.899   6
  -5  -6   0 653.839 324.051   6
   6   5   0 497.055 438.899   1
   5   6   0 228.473 388.266   1
  -5  11   0 1739.10 770.808   8
  -6  11   0 1625.60 694.314   8
 -11   6   0 1215.74 592.803   4
 -11   6   0 1420.35 559.387   7
 -11   5   0 1330.11 545.066   7
  -6  -5  -1-118.377 193.969   6
   5   6  -1 317.337 374.968   1
  -5  -6   1 94.3687 140.769   6
  -5  11  -1 128.502 256.302   8
  -6  11   1 228.198 289.108   8
 -11   6   1 325.156 372.008   4
   6   5   1 138.653 242.342   1
 -11   6   1-101.335 327.793   7
 -11   5  -1-235.624 369.601   7
  -6  -5  -2 4360.69 1071.22   6
  -5  -6   2 5114.16 1175.19   6
  -5  11  -2 7535.51 1673.07   8
   5   6  -2 4864.78 1353.15   1
  -6  11   2 5280.58 1290.18   8
 -11   6   2 4565.37 1112.63   4
 -11   6   2 5241.54 1071.68   7
 -11   5  -2 6116.48 1170.88   7
  -5  -6   3-142.075 200.040   6
   5   6  -3 336.478 596.815   8
  -5  11  -3 1440.82 777.687   8
  -6  11   3 1260.90 618.528   8
 -11   6   3 988.149 451.797   4
 -11   6   3 781.458 345.914   7
 -11   5  -3 361.937 165.393   7
  -5  -6   4 637.968 539.888   6
   5   6  -4 521.925 546.907   1
  -6  11   4 7580.39 1536.76   8
   5   6  -4 753.763 1029.72   8
 -11   6   4 7599.73 1437.88   4
   6   5   4 1320.40 920.450   1
  -5  11  -4 5296.60 1522.59   8
 -11   6   4 6289.49 1160.19   7
 -11   5  -4 4595.17 993.566   7
  -5  -6   5 120.048 276.210   6
   5   6  -5-170.054 519.315   8
   6   5   5 1472.11 780.787   1
  -6  11   5 458.839 449.944   8
 -11   6   5 246.929 124.431   7
 -11   5  -5-47.0071 317.975   7
   5   6  -5 581.916 484.826   1
 -11   5  -6 11526.9 1802.58   5
  -5  11  -6 16808.0 3115.49   8
  -6  11   6 17984.2 2408.17   8
   5   6  -6 7668.73 2365.57   8
  11  -6  -6 18966.0 2506.95   1
   5   6  -6 5739.18 1587.68   1
  -6  -5  -6 8645.21 1615.11   3
  -6  -5  -7 584.048 319.241   3
  -5  11  -7 349.291 267.800   5
  11  -6  -7-87.9831 305.887   1
  -4  -7  -7 7695.38 1611.48   3
   7   4  -6 11445.1 2275.40   1
  -7  11  -6 26336.5 2691.57   5
  -7  11  -6 32116.7 3953.42   8
  -4  11   6 27352.4 3115.31   8
  11  -4  -6 29622.3 3311.25   1
  -4  -7  -6 16290.5 2243.63   3
  -4  -7  -5 5084.67 1138.14   6
  11  -4  -5 3752.66 1135.07   1
 -11   7  -5 4986.22 1193.72   5
  -7  11  -5 4674.06 1074.16   5
  -4  11   5 4716.65 1262.28   8
   7   4  -5 4898.64 1494.39   1
 -11   4   5 2749.43 781.306   7
   7   4  -4 480.600 629.516   1
  -4  -7  -4 129.894 271.465   6
  11  -4  -4 885.489 520.931   1
  -7  11  -4 1649.83 595.562   5
  -7  11  -4 1358.80 772.438   8
  -4  11   4 1279.26 776.483   8
 -11   7  -4 1078.43 462.652   7
 -11   4   4 503.801 348.708   7
  -4  -7  -3 2294.35 716.020   6
   7   4  -3 2159.12 918.849   1
 -11   7  -3 1983.03 765.983   4
  -7  11  -3 1864.39 907.733   8
  -4  11   3 1953.55 798.066   8
 -11   7  -3 1644.28 650.957   7
 -11   4   3 1211.43 563.923   7
  -4  -7  -2 2443.14 738.598   6
   7   4  -2 2200.00 1000.71   1
  -7  11  -2 4407.67 1185.23   8
  -4  11   2 3067.55 1031.06   8
 -11   7  -2 5106.26 1186.49   4
 -11   7  -2 5161.17 1085.81   7
 -11   4   2 2713.67 805.823   7
  -4  -7  -1 17396.6 2166.65   6
   7   4  -1 15064.2 2365.20   1
  -7  11  -1 25214.3 2752.39   8
  -4  11   1 22082.2 2725.09   8
 -11   7  -1 22874.1 2538.40   4
 -11   7  -1 22993.1 2305.17   7
 -11   4   1 16861.7 2016.09   7
  -4  -7   0-47.6922 92.9986   6
  -7  11   0 412.311 282.393   8
 -11   7   0 253.967 304.996   4
   4   7   0 155.700 55.4804   1
 -11   7   0 138.866 182.727   7
   7   4   0-74.9559 276.875   1
 -11   4   0 483.696 375.624   7
  -4  -7   1 12998.7 1876.13   6
   4   7  -1 9320.10 1828.19   1
   7   4   1 9740.40 1927.89   1
   4   7  -1 11704.1 2183.26   8
  -4  11  -1 15287.9 2293.78   8
  -7  11   1 17085.2 2254.37   8
 -11   7   1 15227.6 2058.05   4
 -11   7   1 14539.2 1820.00   7
 -11   4  -1 12705.3 1744.41   7
  -4  -7   2 3218.24 952.482   6
   7   4   2 4046.19 1236.78   1
 -11   7   2 5797.83 1269.11   4
   4   7  -2 3159.92 1176.91   8
  -4  11  -2 3070.36 1069.01   8
  -7  11   2 5287.32 1213.49   8
 -11   7   2 4965.69 1071.57   7
   4   7  -2 2392.50 905.629   1
 -11   4  -2 1967.21 699.054   7
  -4  -7   3 4224.76 1071.91   6
   4   7  -3 2549.02 977.799   1
   4   7  -3 2543.44 1258.02   8
  -4  11  -3 3994.04 1250.03   8
  -7  11   3 3437.97 962.862   8
 -11   7   3 3462.77 976.321   4
 -11   7   3 2562.67 777.978   7
 -11   4  -3 4078.26 969.208   7
  -4  -7   4 9776.22 1652.26   6
   4   7  -4 7217.18 1733.44   1
  -4  11  -4 15248.7 2689.29   8
  -7  11   4 15882.3 2158.71   8
   4   7  -4 7449.30 2072.07   8
 -11   7   4 15412.0 2091.45   4
 -11   7   4 13555.8 1772.92   7
 -11   4  -4 12903.4 1723.22   7
  -4  -7   5 7876.04 1461.79   6
   4   7  -5 6273.01 1661.11   1
  -7  11   5 7106.89 1474.32   8
   4   7  -5 7087.13 2085.76   8
 -11   7   5 7262.40 1457.57   4
  -7  -4  -5 6475.28 1304.18   3
 -11   4  -5 5917.01 1165.83   7
   4   7  -6 14835.6 2562.47   1
   4   7  -6 13341.7 3241.96   8
  -4  11  -6 33939.0 4580.74   8
  -7  11   6 32244.1 3254.04   8
   7   4   6 15008.8 2651.76   1
  -7  -4  -6 20565.9 2469.33   3
  -8  11  -6 8723.16 1569.06   5
  11  -3  -6 11011.5 2066.66   1
  -3  -8  -5 774.189 408.193   6
  11  -3  -5 260.408 327.047   1
 -11   8  -5 1389.93 566.304   5
  -8  11  -5 1233.78 530.579   5
  -3  11   5 510.061 606.508   8
   8   3  -5 1358.10 783.164   1
 -11   3   5 339.735 285.971   7
  -3  -8  -4 3267.92 976.055   6
  11  -3  -4 6083.94 1392.52   1
 -11   8  -4 4986.36 1134.06   5
  -8  11  -4 4859.05 1080.68   5
  -8  11  -4 5088.42 1176.91   4
  -3  11   4 4980.84 1395.76   8
 -11   8  -4 4570.35 1166.97   4
   8   3  -4 2034.78 1021.39   1
 -11   3   4 3796.17 952.103   7
  -3  -8  -3 912.835 414.593   6
   8   3  -3 730.024 423.774   1
  11  -3  -3-46.1118 296.279   1
  -8  11  -3 462.531 324.087   5
   3   8   3 524.661 651.157   1
  -8  11  -3 321.278 136.506   8
  -3  11   3-49.5312 368.713   8
 -11   8  -3-109.745 164.932   4
  -8  11  -3 135.776 232.847   4
 -11   3   3 139.144 277.648   7
  -3  -8  -2 5484.96 1225.58   6
   3   8   2 3121.96 1178.17   1
  -8  11  -2 14918.7 2207.19   8
  -3  11   2 13747.6 2201.10   8
 -11   8  -2 14064.7 2013.48   4
  -8  11  -2 13691.7 1937.26   4
 -11   3   2 9529.18 1523.88   7
  -3  -8  -1 1371.57 588.101   6
  -3  11   1 6903.63 1543.01   8
   8   3  -1 748.838 666.009   1
   3   8   1 1102.17 675.746   8
  -8  11  -1 5218.53 1218.07   8
 -11   8  -1 5224.21 1212.99   4
 -11   3   1 4584.00 1055.90   7
  -3  -8   0 2579.95 903.332   6
   3   8   0 757.306 640.636   1
  -8  11   0 6777.67 1404.64   8
 -11   8   0 6448.58 1361.41   4
   3   8   0 1070.69 742.760   8
  -3  11   0 5915.31 1415.55   8
   8   3   0 767.285 679.584   1
 -11   3   0 4149.24 989.404   7
   8   3   1 333.625 533.534   1
  -3  -8   1-120.753 191.291   6
   3   8  -1 499.259 463.151   1
  -8  -3  -1 250.905 361.581   2
   3   8  -1 489.118 567.766   8
  -3  11  -1 2182.37 880.604   8
  -8  11   1 1534.38 665.496   8
 -11   8   1 1522.68 636.651   4
 -11   3  -1 1298.89 525.565   7
  -3  -8   2 1439.44 661.354   6
   8   3   2 1738.96 766.962   1
  -3  11  -2 4399.57 1396.95   8
  -8  11   2 3671.52 1004.18   8
 -11   8   2 3677.60 1058.79   4
 -11   3  -2 2275.53 804.232   7
  -3  -8   3 301.223 362.971   6
   8   3   3 343.742 398.149   1
   3   8  -3 322.508 289.695   1
   3   8  -3-45.3949 445.341   8
  -3  11  -3 1476.65 631.978   8
  -8  11   3 1373.15 636.927   8
 -11   8   3 376.140 364.722   4
 -11   3  -3 970.528 436.704   7
  -3  -8   4-976.640 516.931   6
   3   8  -4 436.751 534.143   8
  -3  11  -4 1925.88 1046.75   8
  -8  11   4 768.188 531.488   8
 -11   8   4 782.222 508.810   4
 -11   3  -4 1378.36 564.365   7
  -3  -8   5 1942.49 805.750   6
   3   8  -5 1585.07 822.473   1
   3   8  -5 1969.08 1135.34   8
  -3  11  -5 5836.65 1822.31   8
  -8  11   5 4824.94 1206.67   8
 -11   8   5 4177.71 1138.10   4
 -11   3  -5 3303.42 884.975   7
   8   3   6 4442.39 1428.03   1
   3   8  -6 5890.28 2138.76   8
   3   8  -6 4229.14 1459.99   1
   3   8  -7 233.918 561.495   1
  -2  -9  -5 2006.21 762.718   6
  11  -2  -5 1682.50 719.308   1
 -11   9  -5 2422.75 857.153   5
  -9  11  -5 2971.57 953.090   5
 -11   9  -5 1445.38 625.934   4
   9   2  -5 1500.34 763.641   1
  -2  11   5 1701.57 812.966   8
 -11   2   5 1048.95 577.684   7
  -2  -9  -4 469.781 428.279   6
 -11   9  -4 2806.71 881.363   5
  -9  11  -4 3550.43 970.282   5
  11  -2  -4 4267.50 1148.56   1
  -2  11   4 3896.07 1238.48   8
 -11   9  -4 2842.28 923.964   4
  -9  11  -4 2977.25 937.857   4
   9   2  -4 725.523 637.848   1
 -11   2   4 3347.53 937.733   7
  11  -2  -3 11852.0 1990.26   1
  -2  -9  -3 15440.5 2053.05   6
   9   2  -3 12094.0 2163.77   1
  -9  11  -3 16195.8 1981.72   5
  -2  11   3 10244.6 2045.42   8
   2   9   3 13357.6 2373.25   1
 -11   9  -3 15524.5 2141.91   4
  -9  11  -3 14546.0 2015.02   4
 -11   2   3 8528.33 1597.82   7
  -2  -9  -2 9861.51 1652.44   6
  -9  11  -2 16809.6 1963.79   5
   9   2  -2 8902.00 1827.80   1
   2   9   2 8550.39 1748.31   8
  -2  11   2 15030.9 2349.75   8
   2   9   2 7319.94 1709.02   1
 -11   9  -2 17289.8 2273.42   4
  -9  11  -2 17205.1 2214.09   4
 -11   2   2 12156.6 1834.88   7
  -2  -9  -1 3331.41 996.324   6
   2   9   1 3153.64 1009.40   8
  -2  11   1 3365.57 1113.14   8
 -11   9  -1 4038.94 1097.86   4
   2   9   1 3935.03 1181.20   1
  -9  11  -1 3878.98 1047.84   4
  -2  11   1 2909.67 1017.34   1
 -11   2   1 2683.76 910.716   7
  -2  -9   0 9611.58 1648.91   6
   9   2   0 8668.43 1780.49   1
   2   9   0 10258.2 2116.63   8
  -2  11   0 17825.0 2592.90   8
  -9  11   0 19635.4 2377.20   8
   2   9   0 7235.56 1696.05   1
 -11   9   0 21094.2 2512.65   4
 -11   2   0 14687.1 2007.96   7
  -2  -9   1 7582.83 1458.65   6
   9   2   1 8348.95 1747.21   1
  -9  -2  -1 7582.99 1289.00   2
   2   9  -1 6765.08 1522.65   1
   2   9  -1 7617.20 1795.25   8
 -11   9   1 6449.79 1421.69   4
  -2  11  -1 4656.94 1291.32   8
  -9  11   1 5475.15 1250.31   8
 -11   2  -1 4084.64 1112.58   7
   9   2   2 2403.04 1036.64   1
  -2  -9   2 1675.05 678.521   6
  -9  -2  -2 2036.10 699.614   2
   2   9  -2 2477.97 1198.11   8
  -2  11  -2 1227.90 793.672   8
  -9  11   2 2084.01 822.402   8
 -11   9   2 2278.18 865.225   4
   2   9  -2 2334.84 1010.77   1
 -11   2  -2 451.647 435.851   7
  -2  -9   3 14424.2 2053.94   6
 -11   2  -3 15678.7 1961.22   2
   2   9  -3 11802.2 2115.27   1
  -9  -2  -3 11943.8 1806.11   2
   2   9  -3 13517.8 2624.21   8
   9   2   3 13683.8 2251.87   1
  -2  11  -3 16203.7 2833.77   8
  -9  11   3 15918.3 2127.24   8
 -11   9   3 14359.1 2110.60   4
 -11   2  -3 11500.8 1785.49   7
   9   2   4 1231.49 757.442   1
  -2  -9   4 1312.18 678.232   6
 -11   2  -4 2962.17 894.860   2
  -9  -2  -4 1986.88 757.340   2
   2   9  -4 1423.88 1029.87   8
  -2  11  -4 3315.96 1411.11   8
  -9  11   4 3990.93 1068.95   8
 -11   9   4 3976.47 1125.50   4
 -11   2  -4 1749.79 703.947   7
  -2  -9   5 319.628 174.527   6
   2   9  -5 432.284 439.618   1
 -11   2  -5 810.741 446.655   2
  -9  -2  -5 329.729 321.236   2
   2   9  -5 505.191 599.338   8
  -2  11  -5 1213.06 982.856   8
  -9  11   5 292.195 273.848   8
 -11   9   5 79.0881 107.227   4
 -11   2  -5 253.080 76.2152   7
  -1 -10  -5-299.478 261.498   6
 -10  11  -5 214.883 134.036   5
  11  -1  -5 511.877 387.825   1
  -1  11   5-410.275 531.782   8
 -11  10  -5 819.215 446.160   4
 -11   1   5-135.919 343.350   7
 -10  -1   5 87.7541 146.843   7
  -1 -10  -4 155.299 161.085   6
 -11  10  -4 826.202 437.210   5
 -10  11  -4 650.925 359.055   5
  11  -1  -4 1613.26 882.653   1
  10   1  -4 323.838 539.823   1
   1  10   4-483.486 469.110   8
  -1  11   4 983.305 689.581   8
 -11  10  -4 755.962 502.243   4
 -10  11  -4 461.248 299.217   4
 -11   1   4 385.384 323.421   7
 -11  10  -3 1418.06 584.689   5
 -10  11  -3 1870.80 685.603   5
   1  10   3 1212.67 671.189   8
  -1  11   3 491.965 465.951   8
 -11  10  -3 2082.14 781.518   4
 -10  11  -3 1815.51 776.557   4
  10   1  -3 1911.01 914.390   1
 -11   1   3 387.384 359.912   7
  10   1  -2 266.772 454.944   1
  -1  11   2 837.559 674.929   1
   1  10   2 1047.17 719.620   8
  -1  11   2 1041.58 723.929   8
  11  -1  -2 618.782 409.066   1
 -11  10  -2 2489.97 863.664   4
 -10  11  -2 2647.95 881.904   4
 -11   1   2 519.136 386.922   7
  10   1  -1 1229.76 663.296   1
  -1  11   1 459.319 401.585   1
   1  10   1 816.374 583.791   8
  -1  11   1 418.939 548.901   8
 -11  10  -1 993.596 638.226   4
 -10  11  -1 1563.00 715.338   4
  11  -1  -1 749.443 470.472   1
 -11   1   1 407.979 408.378   7
   1  10   0 671.933 716.118   8
  -1  11   0 5510.35 1567.67   8
 -11  10   0 4720.28 1221.64   4
 -10  11   0 5000.58 1265.11   4
 -11   1   0 4077.45 1089.42   7
  10   1   1 1374.37 672.149   1
   1  10  -1 652.762 453.300   1
   1  10  -1 881.517 665.362   8
  -1  11  -1 660.371 526.808   8
 -11  10   1 1413.07 670.769   4
 -10  11   1 1581.09 731.813   4
 -11   1  -1 287.125 273.282   7
 -11   1  -2 6593.86 1245.19   2
 -10  -1  -2 3106.40 954.001   2
   1  10  -2 2705.42 1312.37   8
  -1  11  -2 7692.73 1878.04   8
 -11  10   2 9950.66 1793.40   4
  10   1   2 2294.44 992.378   1
 -10  11   2 9849.87 1764.27   4
   1  10  -2 2097.62 957.172   1
 -11   1  -2 4513.25 1172.84   7
 -11   1  -3 982.404 529.894   2
 -10  -1  -3 1599.97 660.670   2
   1  10  -3 859.227 613.825   1
  -1  11  -3 1544.60 859.867   8
 -10  11   3 3505.08 1010.76   8
 -11  10   3 3125.82 1003.16   4
 -10  11   3 3746.62 1138.06   4
 -11   1  -3 313.011 369.780   7
  -1 -10   4 2312.43 865.233   6
 -11   1  -4 5158.38 1173.24   2
 -10  -1  -4 3058.93 975.087   2
   1  10  -4 2572.99 1333.48   8
 -10  11   4 5067.78 1205.06   8
 -11  10   4 4075.22 1172.80   4
 -11   1  -4 2966.62 927.686   7
 -10  -1  -5 1331.70 671.087   7
  -1 -10   5 1973.30 808.769   6
 -10  11   5 2140.78 706.415   8
 -11  10   5 1923.54 767.185   4
 -11   1  -5 1097.15 650.833   7
  11   0  -4 2190.57 1006.33   1
   0  11   4 3416.79 1198.47   8
 -11   0   4 1543.02 923.518   7
 -11  11  -3 136.109 174.875   5
  11   0  -3 266.873 253.230   1
   0  11   3 216.315 453.951   8
 -11  11  -3 86.4258 155.673   4
 -11   0   3-127.093 146.870   7
  11   0  -2 21763.8 2976.82   1
   0  11   2 21534.5 3031.27   8
 -11   0   2 19616.6 2568.38   7
   0  11   1 374.136 97.0561   8
  11   0  -1 836.021 673.072   1
 -11   0   1 567.333 537.763   7
 -11   0   0 2123.06 917.852   7
   0  11   0 3643.30 1255.94   8
 -11  11   0 5249.54 1337.10   4
   0  11  -1 149.351 62.7142   8
   0  11  -1 414.802 189.434   1
 -11  11   1-35.2197 165.928   4
 -11   0  -1 194.026 348.396   7
 -11   0  -2 9098.08 1525.79   2
   0  11  -2 8898.16 2157.79   8
 -11  11   2 13206.4 2132.84   4
 -11   0  -2 6613.08 1525.97   7
 -11   0  -3 962.925 504.126   2
   0  11  -3 239.280 692.345   8
 -11   0  -3-401.412 493.966   7
 -11   0  -4 4895.10 1355.97   7
 -11   0  -5 246.031 398.618   7
   6   6   0 1084.19 747.945   1
  -6  12   0 6302.59 1461.52   8
 -12   6   0 6762.39 1296.79   7
  -6  -6   1 1629.04 707.963   6
  -6  -6  -1 1579.16 658.333   6
 -12   6   1 3646.66 1078.64   4
  -6  12  -1 3512.43 1161.46   8
  -6  12   1 3442.66 1135.44   8
   6   6   1 1248.04 819.856   1
 -12   6   1 3729.64 955.362   7
 -12   6  -1 3116.19 886.022   7
  -6  -6   2 235.860 197.013   6
  -6  -6  -2 978.328 446.912   6
   6   6  -2 1834.93 923.338   1
  -6  12  -2 2784.19 1044.15   8
  -6  12   2 2277.81 900.610   8
 -12   6   2 1654.62 710.094   4
 -12   6   2 2190.01 652.352   7
 -12   6  -2 3104.85 845.192   7
  -6  12  -3 15334.6 2525.88   8
  -6  12   3 16714.8 2458.63   8
 -12   6   3 14630.1 2136.30   4
 -12   6   3 13725.8 1841.76   7
 -12   6  -3 12245.8 1728.17   7
   6   6  -4 6534.91 1735.50   1
  -6  12  -4 19757.8 3141.96   8
  -6  12   4 14260.7 2259.51   8
 -12   6   4 13300.4 2012.94   4
 -12   6   4 11186.3 1679.53   7
 -12   6  -4 16148.5 2025.19   7
 -12   6   5 6330.48 1280.53   7
 -12   6  -5 6513.19 1291.35   7
  -5  -7  -5 610.263 406.513   6
  -7  12  -5 346.384 365.298   8
 -12   7  -5-84.1441 220.959   7
 -12   5   5-402.842 410.996   7
  -5  -7  -4 1699.94 674.211   6
   7   5  -4 1786.49 1005.95   1
  -5  12   4 8776.98 1816.90   8
  -7  12  -4 9113.29 2079.32   8
 -12   7  -4 6024.49 1207.23   7
 -12   5   4 5977.52 1261.55   7
  -5  -7  -3 532.935 414.012   6
   7   5  -3 588.155 659.363   1
  -7  12  -3 3916.75 1296.39   8
  -5  12   3 3190.52 1061.61   8
 -12   7  -3 2109.18 700.714   7
 -12   5   3 3587.29 933.312   7
  -5  -7  -2 1458.74 643.067   6
   7   5  -2 1087.45 712.115   1
  -7  12  -2 6143.74 1466.33   8
  -5  12   2 5350.81 1466.93   8
 -12   7  -2 4668.92 1034.97   7
 -12   5   2 4038.98 1029.36   7
  -5  -7  -1 716.733 353.603   6
   5   7   1 1240.32 707.004   1
  -7  12  -1 182.364 359.696   8
  -5  12   1 196.039 228.641   8
 -12   7  -1 317.152 313.976   4
 -12   7  -1 119.865 97.0536   7
 -12   5   1 21.6699 263.415   7
  -5  -7   0 2753.78 889.686   6
   5   7   0 1835.67 905.842   1
  -5  12   0 5751.08 1466.05   8
  -7  12   0 5378.82 1297.06   8
 -12   7   0 4077.39 1121.92   4
   7   5   0 2216.73 958.117   1
 -12   7   0 4983.73 1112.69   7
 -12   5   0 4119.63 1027.53   7
  -5  -7   1 942.740 470.934   6
   7   5   1 496.123 507.141   1
  -5  12  -1 864.625 521.336   8
  -7  12   1 1238.91 526.536   8
 -12   7   1 1249.80 599.185   4
 -12   7   1 964.950 496.823   7
   5   7  -1 268.390 400.031   1
 -12   5  -1 777.643 437.714   7
  -5  -7   2 1104.41 607.231   6
   5   7  -2 894.435 661.671   1
  -5  12  -2 1177.29 651.961   8
  -7  12   2 1479.84 759.942   8
 -12   7   2 2078.58 823.407   4
 -12   7   2 1329.18 531.018   7
   7   5   2 1153.27 633.822   1
 -12   5  -2 1056.32 416.756   7
  -5  12  -3 15381.5 2614.60   8
  -7  12   3 13833.8 2179.06   8
 -12   7   3 12816.8 1987.85   4
 -12   7   3 12874.1 1812.70   7
 -12   5  -3 12741.8 1802.75   7
  -5  -7   4 581.517 337.521   6
   5   7  -4 508.147 512.017   1
  -5  12  -4 973.993 652.160   8
  -7  12   4 612.554 486.367   8
 -12   7   4 469.240 408.026   4
   7   5   4 401.672 562.280   1
 -12   7   4 433.497 182.503   7
 -12   5  -4 150.837 137.047   7
  -5  -7   5 574.317 382.004   6
   5   7  -5 657.581 605.421   1
   5   7  -5 1616.08 1055.94   8
 -12   5  -5-13.5252 271.356   7
   7   5   5 943.164 671.622   1
  -4  -8  -5 4976.02 1212.51   6
 -12   4   5 2425.57 837.296   7
  -4  -8  -4 1330.83 586.724   6
  -8  12  -4 151.345 221.954   8
  -4  12   4 609.168 594.616   8
   4   8   4 109.586 332.512   1
 -12   4   4 1039.54 511.679   7
   8   4  -4 651.388 471.758   1
  -4  -8  -3-247.407 494.964   6
   4   8   3-148.527 307.757   1
   8   4  -3-36.7287 400.547   1
 -12   8  -3 451.064 366.420   4
  -8  12  -3-74.8880 55.5382   8
  -4  12   3 97.6332 301.392   8
  -8  12  -3 893.223 507.397   4
 -12   4   3-227.544 348.032   7
  -4  -8  -2 11604.4 1895.81   6
  -8  12  -2 18154.6 2503.49   8
  -4  12   2 16134.8 2461.95   8
 -12   8  -2 16106.9 2271.04   4
 -12   4   2 13655.2 1908.56   7
  -4  -8  -1 615.009 423.278   6
   8   4  -1 585.404 555.002   1
  -8  12  -1 1521.63 652.744   8
  -4  12   1 850.361 460.587   8
 -12   8  -1 1707.77 718.648   4
 -12   4   1 1309.29 579.642   7
  -4  -8   0 2460.34 852.812   6
  -4  12   0 2356.96 992.644   8
  -8  12   0 2055.73 705.399   8
   4   8   0 4067.86 1294.55   1
 -12   8   0 1886.55 816.028   4
   8   4   0 4011.32 1322.12   1
 -12   8   0 2621.09 823.604   7
 -12   4   0 1160.73 598.623   7
   8   4   1 4655.58 1369.82   1
  -4  -8   1 4940.78 1217.07   6
   4   8  -1 3726.06 1260.23   1
  -4  12  -1 3700.22 1211.59   8
  -8  12   1 4538.65 1231.83   8
 -12   8   1 3565.58 1040.69   4
 -12   4  -1 3686.70 1007.79   7
  -4  -8   2 187.760 214.640   6
   8   4   2 137.745 407.744   1
  -4  12  -2 1441.32 872.388   8
  -8  12   2 1505.03 720.916   8
 -12   8   2 2417.16 887.235   4
   4   8  -2 916.957 712.318   1
 -12   4  -2 1354.60 602.148   7
   8   4   3-114.562 406.296   1
   4   8  -3 101.549 491.091   1
   4   8  -3 59.2440 508.090   8
  -4  12  -3 540.680 527.983   8
  -8  12   3 311.670 352.283   8
 -12   8   3 144.369 167.953   4
 -12   4  -3 250.064 151.136   7
  -4  -8   4 125.276 248.112   6
   4   8  -4 161.610 419.643   1
   4   8  -4 279.444 555.067   8
  -4  12  -4 349.186 516.104   8
  -8  12   4 83.7220 143.225   8
 -12   8   4 121.016 335.538   4
 -12   4  -4-101.667 263.624   7
  -4  -8   5-562.623 497.071   6
   4   8  -5 344.026 670.771   1
   4   8  -5-30.1646 924.294   8
   8   4   5 652.879 685.445   1
 -12   8   5-139.768 50.7446   4
 -12   4  -5 76.6989 90.2873   7
  -3  -9  -5 3421.94 1035.27   6
  12  -3  -5 3809.30 1297.44   1
 -12   3   5 2170.34 765.197   7
  -3  -9  -4 4316.08 1147.39   6
 -12   3   4 2963.98 951.924   7
  -3  -9  -3 9884.00 1760.78   6
   9   3  -3 9751.83 2106.32   1
  -3  12   3 10472.8 2141.24   8
   3   9   3 7524.70 1903.53   1
 -12   9  -3 10119.6 1831.68   4
  -9  12  -3 10569.0 1812.22   4
 -12   3   3 7391.11 1444.99   7
  -3  -9  -2 191.675 364.880   6
   9   3  -2 484.876 409.476   1
  -3  12   2 2804.42 1037.94   8
 -12   9  -2 1812.68 763.571   4
  -9  12  -2 2019.24 839.982   4
 -12   3   2 2341.73 761.648   7
  -3  -9  -1-48.7412 242.912   6
  -9  12  -1 237.504 336.764   8
  -3  12   1 99.6260 230.376   8
 -12   9  -1 707.031 487.708   4
  -9  12  -1 100.705 129.772   4
 -12   3   1 739.296 497.295   7
  -3  -9   0 1653.46 687.635   6
   9   3   0 1134.14 758.129   1
  -3  12   0 2285.88 974.836   8
  -9  12   0 2153.22 819.219   8
 -12   9   0 2211.37 860.627   4
   3   9   0 567.269 564.888   1
 -12   3   0 1729.67 605.825   7
  -3  -9   1 6678.14 1413.36   6
   3   9  -1 4649.04 1404.77   1
  -9  12   1 9087.62 1715.73   8
 -12   9   1 9606.44 1758.63   4
   3   9  -1 5429.47 1686.86   8
  -3  12  -1 6477.01 1709.75   8
   9   3   1 5593.57 1529.19   1
 -12   3  -1 4690.21 1162.16   7
  -3  -9   2 652.136 463.112   6
   9   3   2 251.028 268.153   1
  -9  -3  -2 226.523 266.007   2
  -3  12  -2-35.6032 284.641   8
  -9  12   2 762.537 622.661   8
 -12   9   2 823.555 475.675   4
 -12   3  -2 206.604 116.836   7
  -3  -9   3 9341.06 1761.10   6
   3   9  -3 8986.07 1902.22   1
  -9  -3  -3 9368.53 1688.58   2
   9   3   3 8379.86 1885.80   1
  -3  12  -3 10599.8 2241.41   8
  -9  12   3 10676.3 1898.93   8
   3   9  -3 8640.14 2222.79   8
 -12   9   3 10791.2 1952.65   4
 -12   3  -3 6732.77 1414.28   7
  -3  -9   4 873.321 545.990   6
  -9  -3  -4 1541.31 759.253   2
   3   9  -4 1182.25 932.908   8
  -9  12   4 560.450 294.041   8
 -12   9   4 996.859 546.743   4
   9   3   4 664.629 636.250   1
 -12   3  -4 322.980 276.464   7
  -3  -9   5 1357.12 681.432   6
   3   9  -5 353.439 478.643   1
 -12   9   5 2470.09 986.281   4
 -12   3  -5 1539.73 643.009   7
 -10  12  -4 7142.11 1425.87   5
  12  -2  -4 5967.21 1523.86   1
 -10  12  -4 8086.16 1641.64   4
  -2 -10  -3 1223.42 575.836   6
 -10  12  -3 1054.48 575.222   4
  10   2  -3 2018.61 1060.27   1
  10   2  -2 149.986 550.756   1
  -2 -10  -2-719.465 629.108   6
  -2  12   2-73.4276 381.039   1
  -2  12   2 36.5437 352.183   8
 -12  10  -2 95.4094 192.114   4
 -10  12  -2 210.296 443.375   4
 -12   2   2-373.372 441.560   7
  -2 -10  -1 1082.36 651.370   6
  10   2  -1 796.161 547.194   1
   2  10   1 297.440 547.712   8
  -2  12   1 2314.67 1064.16   8
 -12  10  -1 3021.96 938.779   4
 -10  12  -1 2909.99 971.148   4
 -12   2   1 1973.00 760.531   7
   2  10   0 1274.50 789.858   1
  -2 -10   0 1030.90 664.633   6
   2  10   0 1340.68 911.982   8
  -2  12   0 2441.26 1038.18   8
 -12  10   0 954.774 614.300   4
 -10  12   0 837.319 530.690   4
 -12   2   0 1489.12 693.325   7
  -2 -10   1 698.697 490.569   6
   2  10  -1 567.951 475.912   1
  10   2   1 778.332 722.232   1
   2  10  -1 167.963 557.417   8
  -2  12  -1 4886.18 1450.51   8
 -12  10   1 3737.54 1108.39   4
 -10  12   1 4007.24 1181.46   4
 -12   2  -1 2921.72 934.224   7
  -2 -10   2 1248.72 583.433   6
 -10  -2  -2 942.829 521.064   2
   2  10  -2 644.000 557.821   8
  -2  12  -2 379.114 662.345   8
 -10  12   2 761.357 463.603   8
  10   2   2 1573.11 735.733   1
 -12   2  -2 55.2182 293.710   7
  -2 -10   3 3212.28 1063.57   6
 -10  -2  -3 741.286 399.431   2
   2  10  -3 2133.71 881.234   1
   2  10  -3 1247.32 696.500   8
 -10  12   3 1058.24 497.199   8
 -12   2  -3 780.758 510.845   7
 -10  12   4 1537.37 792.638   8
 -11  12  -3 2493.06 874.240   5
  12  -1  -3 2763.17 1086.74   1
   1  11   3 1057.52 624.610   8
   1  11   2 4359.88 1363.98   8
  11   1  -2 6107.82 1654.77   1
  11   1  -1 1747.33 818.019   1
   1  11   1 2361.25 985.716   8
   1  11   0 2277.55 927.986   1
  11   1   0 2600.94 1049.50   1
   1  11   0 3079.14 1265.90   8
   1  11  -1 1202.14 692.120   1
   1  11  -1 1067.48 872.764   8
 -11  -1  -3 3354.18 991.047   2
   0  12   0 150.717 418.264   1
  -6  -7  -2 214.930 186.579   6
  -7  13  -2 860.868 622.609   8
  -6  -7  -1 257.921 236.278   6
   6   7   1 118.477 120.873   1
   7   6  -1-224.702 170.910   1
  -6  13   1 572.369 575.451   8
  -6  -7   0 453.735 409.652   6
   6   7   0 839.665 682.910   1
  -6  -7   1 290.487 191.272   6
   7   6   1 821.635 583.488   1
 -13   7   1 295.027 321.183   4
  -6  13  -1 698.917 534.417   8
  -7  13   1 202.791 313.333   8
   6   7  -1 896.194 673.784   1
  -6  -7   2-180.905 337.614   6
 -13   7   2 170.531 317.231   4
   7   6   2 509.803 474.878   1
 -13   7   3 176.949 203.332   4
 -13   7   4 14563.1 2258.95   4
  -8  13  -3 116.027 172.760   8
  -8  13  -2 21299.6 2938.91   8
   8   5  -1-235.875 334.752   1
  -8  13  -1 1512.41 716.400   8
   8   5   0 9955.71 2258.53   1
   5   8   0 9584.57 2092.40   1
   8   5   1 609.315 419.868   1
  -8  13   1 235.730 429.041   8
   8   5   2 4252.60 1459.25   1
  -9  13  -3 169.650 210.335   4
  -9  13  -1 1075.45 568.788   8
   9   4   0 437.930 605.790   1
  -9  13   0 3838.26 1178.02   8
  -9  13   1 630.082 551.018   8
   9   4   1 168.326 463.466   1
   9   4   2 2621.49 1212.34   1
  -9  -4  -3 1113.78 644.356   2
   3  10  -2 840.843 647.660   8
   0   0   0    0.00    0.00   0
TITL a2013086_NH4FeHPO3 in P-3c1
REM P-3c1 (#165 in standard setting)
CELL 0.71073  10.386236  10.386236   9.208922  90.0000  90.0000 120.0000
ZERR    2.00   0.001492   0.001492   0.001376   0.0000   0.0000   0.0000
LATT  1
SYMM -y, x-y, z
SYMM -x+y,-x, z
SYMM  y, x,-z+1/2
SYMM  x-y,-y,-z+1/2
SYMM -x,-x+y,-z+1/2
SFAC H N O P Fe
UNIT 32.00 4.00 36.00 12.00 10.00
TREF
HKLF 4
END
;
_shelx_hkl_checksum     35156
_shelx_res_file
;
TITL a2013086_NH4FeHPO3 in P-3c1
CELL 0.71073 10.3862 10.3862 9.2089 90 90 120
ZERR 2 0.00152 0.0015 0.0014 0 0 0
LATT 1
SYMM -Y,+X-Y,+Z
SYMM +Y-X,-X,+Z
SYMM +Y,+X,0.5-Z
SYMM -Y+X,-Y,0.5-Z
SYMM -X,-X+Y,0.5-Z
SFAC Fe H N O P
UNIT 10 28 4 36 12
DFIX 21 O2 H1P O3 H1P O1 H1P
ISOR 0.01 0.02 N1 N2
L.S. 10 0 0
PLAN  40
TEMP -173
BOND
MORE -1
CONF
fmap 2 53
acta
TWIN 0 -1 0 -1 0 0 0 0 -1 2
OMIT -2 55
REM <HKL>C:/Documents%20and%20Settings/Pablo/Mis%20documentos/Google%20Drive/C
REM ristales/JLMesa/NH4FeHPO3/hP/a2013086_NH4FeHPO3.hkl</HKL>
WGHT    0.012600    2.282300
BASF   0.07874
FVAR       3.23774   2.25875
FE1   1    0.613303    0.000000    0.250000    10.50000    0.02862    0.02503 =
         0.00800    0.00025    0.00013    0.01252
FE2   1    0.666667    0.333333    0.334529    10.33333    0.02637    0.02637 =
         0.00772    0.00000    0.00000    0.01319
P1    5    0.880016    0.293521    0.090436    11.00000    0.02785    0.03230 =
         0.00662   -0.00175   -0.00108    0.01477
H1P   2    1.020379    0.342537    0.091161    11.00000   -1.20000
O2    4    0.851185    0.393497    0.192691    11.00000    0.02650    0.03145 =
         0.00883   -0.00492   -0.00130    0.01191
O3    4    0.840415    0.310173   -0.066538    11.00000    0.03301    0.03657 =
         0.00617   -0.00373   -0.00432    0.01952
O1    4    0.806261    0.134469    0.143988    11.00000    0.04116    0.03113 =
         0.01232   -0.00108   -0.00074    0.01762
PART -2
N2    3    0.969863   -0.046963    0.059368    10.16667    0.03581    0.03992 =
         0.05097    0.00378   -0.01548    0.01351
PART 0
PART -1
N1    3    1.023984   -0.015405    0.203311    10.16667    0.01246    0.01072 =
         0.03042   -0.00154    0.00183    0.00210
HKLF 4
REM  a2013086_NH4FeHPO3 in P-3c1
REM R1 =  0.0332 for     618 Fo > 4sig(Fo)  and  0.0364 for all     659 data
REM     68 parameters refined using     15 restraints
END
WGHT      0.0126      2.2823
REM Highest difference peak  0.527,  deepest hole -0.763,  1-sigma level  0.123
Q1    1   0.5088 -0.0673  0.2654  11.00000  0.05    0.53
Q2    1   0.8251  0.1923  0.0954  11.00000  0.05    0.45
Q3    1   0.8921  0.4002  0.2650  11.00000  0.05    0.44
Q4    1   0.7507  0.1848  0.1175  11.00000  0.05    0.42
Q5    1   0.6618 -0.0335  0.2954  11.00000  0.05    0.40
Q6    1   0.7255 -0.0417  0.1960  11.00000  0.05    0.40
Q7    1   0.8573  0.3311  0.0134  11.00000  0.05    0.39
Q8    1   0.7675  0.0737  0.1220  11.00000  0.05    0.38
Q9    1   0.8888  0.3622  0.1411  11.00000  0.05    0.37
Q10   1   0.7012  0.3990  0.3992  11.00000  0.05    0.36
Q11   1   0.8757  0.3895 -0.0547  11.00000  0.05    0.36
Q12   1   0.9681  0.4755 -0.0450  11.00000  0.05    0.35
Q13   1   0.6270  0.2527  0.3218  11.00000  0.05    0.35
Q14   1   0.9346  0.2155  0.1025  11.00000  0.05    0.35
Q15   1   0.8019  0.3584 -0.1032  11.00000  0.05    0.35
Q16   1   0.6365  0.0623  0.3555  11.00000  0.05    0.34
Q17   1   0.9144  0.4594  0.0703  11.00000  0.05    0.34
Q18   1   1.0000  0.0000  0.1353  10.33333  0.05    0.34
Q19   1   0.9392  0.3423 -0.0410  11.00000  0.05    0.33
Q20   1   1.0000  0.3019  0.2500  10.50000  0.05    0.33
Q21   1   0.8343  0.2926  0.2996  11.00000  0.05    0.33
Q22   1   0.7726  0.3207  0.2936  11.00000  0.05    0.33
Q23   1   0.9600  0.4000  0.2113  11.00000  0.05    0.32
Q24   1   0.9790  0.3004  0.0655  11.00000  0.05    0.32
Q25   1   0.8854  0.2313 -0.0216  11.00000  0.05    0.32
Q26   1   0.7846  0.1989 -0.0944  11.00000  0.05    0.32
Q27   1   1.0992  0.3551  0.2070  11.00000  0.05    0.31
Q28   1   1.0201  0.2786  0.1578  11.00000  0.05    0.31
Q29   1   0.6020  0.3042  0.2178  11.00000  0.05    0.30
Q30   1   0.8292  0.4046  0.1390  11.00000  0.05    0.30
Q31   1   0.8345  0.4159 -0.0367  11.00000  0.05    0.30
Q32   1   0.8225  0.0168  0.1038  11.00000  0.05    0.29
Q33   1   1.0000  0.3926  0.0789  11.00000  0.05    0.29
Q34   1   1.0165 -0.1084  0.0857  11.00000  0.05    0.29
Q35   1   0.7076  0.1940 -0.0656  11.00000  0.05    0.29
Q36   1   0.9831  0.1754  0.1171  11.00000  0.05    0.29
Q37   1   0.9161  0.4537 -0.1201  11.00000  0.05    0.28
Q38   1   1.0360  0.3497 -0.0271  11.00000  0.05    0.28
Q39   1   0.9095  0.1920 -0.1004  11.00000  0.05    0.28
Q40   1   0.7379  0.0942  0.2784  11.00000  0.05    0.28
;
_shelx_res_checksum     45228
_shelxl_version_number        2.014
data_New_Global_Publ_Block
_journal_data_validation_number     ?
_journal_date_recd_electronic     2014-07-11
_journal_date_accepted     2014-10-02
_journal_name_full     'Acta Crystallographica, Section E'
_journal_year     2014
_journal_volume     70
_journal_issue     11
_journal_page_first     309
_journal_page_last     311
_journal_paper_category     GI
_journal_paper_doi     10.1107/S1600536814021783
_journal_coeditor_code     WM5036
_publ_contact_author_name     'Edurne S. Larrea'
_publ_contact_author_address
;
Dpto. de Qu\'imica Inorg\'anica
Facultad de Ciencia y Tecnolog\'ia
Universidad del Pa\'is Vasco
UPV/EHU
48080 Leioa
Spain
;
_publ_contact_author_email     'edurne.serrano@ehu.es'
_publ_contact_author_fax     '0034 94 601 3500'
_publ_contact_author_phone     '0034 94 601 5984'
_publ_section_title
;
Crystal structure of (NH~4~)~2~[Fe^II^~5~(HPO~3~)~6~], a new open-framework
phosphite
;
_publ_section_title_footnote     .
loop_
    _publ_author_name
    _publ_author_footnote
    _publ_author_address
    'Berrocal, Teresa' .
;
Dpto. de Qu\'imica Inorg\'anica, Facultad de Ciencia y Tecnolog\'ia
Universidad del Pa\'is Vasco, UPV/EHU
48080 Leioa,
Spain
;
    'Mesa, Jose Luis' .
;
Dpto. de Qu\'imica Inorg\'anica, Facultad de Ciencia y Tecnolog\'ia
Universidad del Pa\'is Vasco, UPV/EHU
48080 Leioa,
Spain
;
    'Larrea, Edurne S.' .
;
Dpto. Mineralog\'ia y Petrolog\'ia, Facultad Ciencia y Tecnolog\'ia
Universidad del Pa\'is Vasco, UPV/EHU
48080 Leioa,
Spain
;
    'Arrieta, Juan Manuel' .
;
Dpto. de Qu\'imica Inorg\'anica, Facultad de Ciencia y Tecnolog\'ia
Universidad del Pa\'is Vasco, UPV/EHU
48080 Leioa,
Spain
;
_publ_section_synopsis
;
(NH~4~)~2~[Fe^II^~2~(HPO~3~)~6~] exhibits an open-framework structure with
channels in which disordered ammonium cations are situated.
;
