# Supplementary material for: Crystal structure of (NH4)2[FeII 5(HPO3)6], a new open-framework phosphite
Source: Acta Crystallogr Sect E Struct Rep Online. 2014 Oct 8;70(Pt 11):309–11. doi: 10.1107/S1600536814021783 (PMC4257287; doi:10.1107/S1600536814021783)
Supplement: Supplementary file 2 [file e-70-00309-Isup2.hkl]

#
# h,k,l, Fc-squared, Fo-squared, sigma(Fo-squared), status flag
#
data_I
_shelx_title ' a2013086_NH4FeHPO3 in P-3c1'
_shelx_refln_list_code          4
_shelx_F_calc_maximum      203.75
_exptl_crystal_F_000       784.00
_reflns_d_resolution_high  0.7701

loop_
 _space_group_symop_operation_xyz
 'x, y, z'
 '-y, x-y, z'
 '-x+y, -x, z'
 'y, x, -z+1/2'
 'x-y, -y, -z+1/2'
 '-x, -x+y, -z+1/2'
 '-x, -y, -z'
 'y, -x+y, -z'
 'x-y, x, -z'
 '-y, -x, z-1/2'
 '-x+y, y, z-1/2'
 'x, x-y, z-1/2'

_cell_length_a    10.3862
_cell_length_b    10.3862
_cell_length_c     9.2089
_cell_angle_alpha  90.000
_cell_angle_beta   90.000
_cell_angle_gamma 120.000

_shelx_F_squared_multiplier     1.000

loop_
 _refln_index_h
 _refln_index_k
 _refln_index_l
 _refln_F_squared_calc
 _refln_F_squared_meas
 _refln_F_squared_sigma
 _refln_observed_status
   0   1   0      13741.36      12633.32        82.11 o
  -1   2   0         10.05         10.39         2.04 o
   0   2   0         19.59         11.60         2.09 o
  -1   3   0       1837.24       1957.99        22.09 o
   0   3   0      16694.86      16926.06       144.58 o
  -2   4   0       2150.53       2111.47        39.12 o
  -1   4   0       1186.11        966.44        35.43 o
   0   4   0      19197.28      19721.78       386.38 o
  -2   5   0        361.78        329.13        11.49 o
  -1   5   0       7064.13       6976.17        66.07 o
   0   5   0        660.69        658.06        61.58 o
  -3   6   0       2069.38       2007.88       121.69 o
  -2   6   0        747.18        829.73        21.20 o
  -1   6   0       1036.53       1116.11        43.69 o
   0   6   0       5925.59       5806.96       116.70 o
  -3   7   0       3935.56       3773.10        69.05 o
  -2   7   0       4859.98       4785.99       153.05 o
  -1   7   0       5476.14       5288.27       100.50 o
   0   7   0       3632.53       3551.90       107.15 o
  -4   8   0       2549.59       2485.68        80.35 o
  -3   8   0       2205.93       2292.12        87.45 o
  -2   8   0        486.48        509.33        44.08 o
  -1   8   0        306.37        376.47        29.27 o
   0   8   0        541.74        532.80        44.90 o
  -4   9   0       1332.78       1285.73        49.25 o
  -3   9   0        944.36       1006.08        98.94 o
  -2   9   0        958.05        970.36        50.33 o
  -1   9   0       1817.91       1753.61        74.04 o
   0   9   0        288.53        277.63        45.25 o
  -5  10   0       2435.70       2489.17       336.34 o
  -4  10   0       1868.33       1891.38       171.34 o
  -3  10   0         77.18         70.48        15.05 o
  -2  10   0       2822.00       2814.85        95.71 o
  -1  10   0        238.65        248.43        39.97 o
   0  10   0        960.44       1012.61       103.06 o
  -5  11   0        120.14         91.31        15.46 o
  -4  11   0          7.49         12.82         6.48 o
  -3  11   0        240.27        313.98        81.64 o
  -2  11   0       1387.83       1336.50       168.86 o
  -1  11   0        248.36        352.72        71.96 o
   0  11   0        323.77        344.74        70.96 o
  -6  12   0        346.67        435.48       166.74 o
  -5  12   0        401.39        369.84        43.94 o
  -4  12   0        247.01        225.95        28.33 o
  -3  12   0        179.88        152.02        25.86 o
  -2  12   0        127.22        119.58        25.25 o
  -1  12   0        214.48        249.10        58.13 o
  -6  13   0        165.56         57.09        33.51 o
  -5  13   0       1543.48        930.99       146.42 o
  -4  13   0        211.31        158.02       162.18 o
  -1   2   1       5367.13       5398.42        48.91 o
  -2   3   1       6957.77       7138.69        63.71 o
  -1   3   1      14966.42      14979.07       134.86 o
  -3   4   1       2645.45       2496.02        39.72 o
  -2   4   1       7330.83       7366.47        87.97 o
  -1   4   1      10044.84      10266.60        65.37 o
  -4   5   1       1380.08       1467.48        33.64 o
  -3   5   1         39.10         13.63         2.18 o
  -2   5   1         37.63         54.43         5.08 o
  -1   5   1       3618.91       3406.11        73.73 o
  -5   6   1        114.04        110.82        10.92 o
  -4   6   1       2276.59       2191.85        51.88 o
  -3   6   1       2895.92       2889.34        82.91 o
  -2   6   1      11967.76      12026.16       114.86 o
  -1   6   1       1127.51       1196.25        35.50 o
  -6   7   1       2160.13       2168.49        57.66 o
  -5   7   1        182.69        198.28        13.87 o
  -4   7   1       2308.45       2325.59        41.77 o
  -3   7   1       6963.79       6917.53       145.39 o
  -2   7   1       1406.28       1408.27       105.54 o
  -1   7   1       2856.37       2896.83       111.53 o
  -7   8   1        131.13        133.43        16.45 o
  -6   8   1         75.33        100.79        22.24 o
  -5   8   1       4953.19       4933.32       120.85 o
  -4   8   1       1451.99       1475.43        47.63 o
  -3   8   1        442.31        471.32        24.11 o
  -2   8   1         13.62         18.41         5.20 o
  -1   8   1        572.93        528.59        41.14 o
  -8   9   1         25.68         16.19         6.22 o
  -7   9   1        534.05        526.84        36.95 o
  -6   9   1       2736.70       2678.11       148.65 o
  -5   9   1        572.20        608.44        81.18 o
  -4   9   1        322.52        318.76        41.66 o
  -3   9   1        249.76        245.63        23.35 o
  -2   9   1       1925.23       1866.29        70.43 o
  -1   9   1         15.68        109.70        17.60 o
  -9  10   1        890.32        894.31        45.62 o
  -8  10   1        135.33        111.50        18.76 o
  -7  10   1         17.24         11.63         8.32 o
  -6  10   1        200.71        227.73        37.63 o
  -5  10   1        102.16         82.50        14.77 o
  -4  10   1        398.02        426.45        39.40 o
  -3  10   1        197.40        262.29        49.36 o
  -2  10   1       1297.72       1343.92        67.62 o
  -1  10   1         91.06         80.91        15.14 o
 -10  11   1         88.16         79.76        17.30 o
  -9  11   1        585.18        621.39        44.08 o
  -8  11   1         81.75         58.84        21.37 o
  -7  11   1       1319.70       1278.05        71.46 o
  -6  11   1         16.91          7.38         7.73 o
  -5  11   1          1.63         25.38         7.02 o
  -4  11   1       1833.37       1949.30       130.22 o
  -3  11   1        343.74        308.77        86.07 o
  -2  11   1        331.36        326.05        35.01 o
  -1  11   1         89.52         72.74        17.52 o
 -11  12   1        224.36        108.99        51.73 o
 -10  12   1        201.82        159.26        60.12 o
  -9  12   1        526.38        634.55        53.35 o
  -8  12   1        355.36        392.67        42.30 o
  -7  12   1         43.46         78.44        16.36 o
  -6  12   1        228.88        250.85        34.85 o
  -5  12   1         48.17         24.86        11.21 o
  -4  12   1         83.98         98.31        20.92 o
  -3  12   1         50.95         19.12        10.89 o
  -2  12   1        166.69        147.61        36.14 o
  -1  12   1        308.17        193.24        60.05 o
  -9  13   1         28.23         36.18        33.83 o
  -8  13   1         41.27         40.50        28.63 o
  -7  13   1         31.96         40.97        12.76 o
  -6  13   1         32.47          8.32        13.76 o
  -5  13   1         50.15         30.61        83.39 o
  -4  13   1         47.83        102.59        54.26 o
   0   0   2      21355.39      20945.53       291.92 o
  -1   1   2       1756.31       1785.52        37.23 o
   0   1   2       1682.32       1761.88        28.44 o
  -2   2   2      13915.54      14131.63       189.02 o
  -1   2   2         23.25         49.53         3.56 o
   0   2   2      41513.09      41925.67       365.38 o
  -3   3   2       8839.46       8734.30       147.56 o
  -2   3   2       1422.05       1526.50        45.78 o
  -1   3   2      14811.02      14528.87       119.76 o
   0   3   2      12918.90      12826.61       225.83 o
  -4   4   2       1200.41       1498.01        49.52 o
  -3   4   2        889.90        800.69        21.94 o
  -2   4   2       1195.96       1298.55        22.86 o
  -1   4   2        150.34        126.51         7.75 o
   0   4   2      12447.15      13038.99       170.62 o
  -5   5   2       4765.03       4780.07        99.82 o
  -4   5   2       2772.61       2736.59        66.45 o
  -3   5   2       8060.17       7776.02        71.83 o
  -2   5   2       1067.57       1074.43        32.23 o
  -1   5   2        256.42        287.09        16.08 o
   0   5   2      16719.00      16215.16       414.43 o
  -6   6   2       6576.16       6490.82       227.40 o
  -5   6   2       1105.39       1046.35        57.79 o
  -4   6   2      15325.57      15299.25       184.77 o
  -3   6   2       5154.38       5122.68       123.68 o
  -2   6   2       1648.56       1691.43        63.09 o
  -1   6   2       2767.07       2726.36        59.49 o
   0   6   2        953.07       1161.38        75.38 o
  -7   7   2        609.87        534.19        39.83 o
  -6   7   2      10791.86      10558.34       135.59 o
  -5   7   2       1859.19       1971.21        63.55 o
  -4   7   2        370.58        397.91        19.78 o
  -3   7   2       3079.40       2977.45        70.52 o
  -2   7   2       4730.37       4655.55        78.04 o
  -1   7   2       1434.31       1627.67        68.18 o
   0   7   2       2555.67       2614.43       119.09 o
  -8   8   2        822.57        856.50        61.75 o
  -7   8   2        275.82        298.18        21.88 o
  -6   8   2       1373.62       1270.09        40.53 o
  -5   8   2        473.35        445.55        23.49 o
  -4   8   2         34.49         19.61         6.09 o
  -3   8   2        294.63        313.36        26.14 o
  -2   8   2        235.95        280.75        21.92 o
  -1   8   2         85.33         81.79        13.21 o
   0   8   2       3467.91       3720.05       300.07 o
  -9   9   2        425.50        412.30        44.96 o
  -8   9   2        134.88        146.93        17.72 o
  -7   9   2       1289.08       1261.87        68.64 o
  -6   9   2        125.04        181.15        33.20 o
  -5   9   2        112.51         89.52        12.72 o
  -4   9   2       1140.69       1129.95        40.93 o
  -3   9   2        261.89        263.58        22.24 o
  -2   9   2        492.25        519.37        34.70 o
  -1   9   2       1426.82       1481.61        89.20 o
   0   9   2        455.63        455.51        53.07 o
 -10  10   2       1036.27        979.15        83.43 o
  -9  10   2        732.72        687.89        70.43 o
  -8  10   2        482.37        458.72        34.83 o
  -7  10   2        423.17        401.35        55.68 o
  -6  10   2       3942.74       3815.53       248.12 o
  -5  10   2       2017.71       2015.79        78.34 o
  -4  10   2       2092.70       2152.19       100.09 o
  -3  10   2        136.38        205.96        21.58 o
  -2  10   2       2313.58       2528.33       144.49 o
  -1  10   2         62.74         89.14        15.91 o
   0  10   2        294.90        259.64        46.63 o
 -11  11   2       1014.57        904.92       104.22 o
 -10  11   2        508.22        520.61        93.04 o
  -9  11   2        200.99        162.79        23.49 o
  -8  11   2        227.43        255.40        44.76 o
  -7  11   2        319.96        362.35        37.80 o
  -6  11   2        575.94        509.60        40.65 o
  -5  11   2        976.42        971.94        53.44 o
  -4  11   2        256.05        344.16        43.72 o
  -3  11   2        765.99       1024.84       153.24 o
  -2  11   2       1197.45       1237.69       121.86 o
  -1  11   2         84.29         93.25        22.46 o
   0  11   2       2127.61       1991.16       156.14 o
 -10  12   2         51.48         66.40        17.36 o
  -9  12   2         63.24         29.24        10.55 o
  -8  12   2        139.41         77.31        27.14 o
  -7  12   2        121.61        118.89        20.18 o
  -6  12   2        214.94        134.20        31.57 o
  -5  12   2        265.03        332.25        76.01 o
  -4  12   2       1270.31       1428.52        96.93 o
  -3  12   2        132.58        117.81        41.46 o
  -2  12   2          5.03         -4.28        12.52 o
  -8  13   2        767.61        405.67       139.20 o
  -7  13   2          2.05         12.48        19.83 o
  -6  13   2          1.52         34.71        30.81 o
  -5  13   2       1476.80       2031.83       280.35 o
  -1   2   3      16943.88      16803.58        72.96 o
  -2   3   3       2291.50       2164.30        28.31 o
  -1   3   3       2563.82       2412.13        35.51 o
  -3   4   3        674.87        681.25        19.74 o
  -2   4   3       7508.63       7994.24        63.63 o
  -1   4   3       4426.02       4465.77        62.76 o
  -4   5   3        163.63        209.92        18.44 o
  -3   5   3       2860.44       2862.35        42.72 o
  -2   5   3       4028.23       4029.52        49.66 o
  -1   5   3         17.03         23.86         3.82 o
  -5   6   3         16.55         32.61         5.45 o
  -4   6   3       4989.11       4981.71        65.45 o
  -3   6   3        180.55        208.31        11.61 o
  -2   6   3       3353.86       3370.51        61.31 o
  -1   6   3        173.78        180.34        15.08 o
  -6   7   3       2216.77       2186.26        61.36 o
  -5   7   3       2205.56       2072.86        44.40 o
  -4   7   3         50.73         49.93         6.30 o
  -3   7   3        177.85        172.29        13.19 o
  -2   7   3        203.09        180.53        15.67 o
  -1   7   3        989.17       1045.60        42.73 o
  -7   8   3        407.96        345.62        22.37 o
  -6   8   3       1758.94       1765.04        48.31 o
  -5   8   3        127.97        131.19        13.69 o
  -4   8   3         25.47         18.74         6.30 o
  -3   8   3       1474.23       1392.57        64.19 o
  -2   8   3        341.58        370.39        23.25 o
  -1   8   3        639.03        651.20        36.79 o
  -8   9   3       1497.88       1453.67        56.85 o
  -7   9   3       1212.39       1237.84        69.12 o
  -6   9   3        576.05        562.81        51.39 o
  -5   9   3        671.16        682.94        48.92 o
  -4   9   3        324.74        313.42        22.15 o
  -3   9   3        335.57        450.41        52.49 o
  -2   9   3       3148.00       3493.03       216.38 o
  -1   9   3       3439.46       3663.48       149.22 o
  -9  10   3        489.21        422.68        36.28 o
  -8  10   3        286.41        227.03        25.44 o
  -7  10   3        930.75        905.45        58.65 o
  -6  10   3        944.70        913.21        80.34 o
  -5  10   3       1286.05       1382.49       146.14 o
  -4  10   3        940.56       1058.34        54.52 o
  -3  10   3        299.91        288.55        26.21 o
  -2  10   3         27.35         43.39         9.64 o
  -1  10   3        429.12        423.50        37.09 o
 -10  11   3        138.60        151.92        37.31 o
  -9  11   3       1377.92       1324.68        63.55 o
  -8  11   3         46.13         52.06        16.29 o
  -7  11   3        342.00        323.18        33.66 o
  -6  11   3         48.34         47.77        18.99 o
  -5  11   3         18.46         19.19         8.35 o
  -4  11   3        151.72        175.18        26.33 o
  -3  11   3         39.05         22.42         9.16 o
  -2  11   3       1169.93       1272.22        71.23 o
  -1  11   3         72.58        116.57        20.56 o
 -10  12   3         42.53        121.90        28.97 o
  -9  12   3        925.89        881.80        58.36 o
  -8  12   3          6.13         17.92         9.31 o
  -7  12   3        834.49       1273.51        86.29 o
  -6  12   3        851.37       1361.09        88.16 o
  -5  12   3        183.05        182.47        55.86 o
  -4  12   3          2.34          0.62         9.87 o
  -3  12   3        869.02        895.20        65.46 o
  -2  12   3         33.58        126.56        36.24 o
  -7  13   3         19.06         16.88        19.40 o
   0   0   4       2928.04       3302.81       163.28 o
  -1   1   4        336.38        211.86        10.65 o
   0   1   4        185.76         97.65         7.56 o
  -2   2   4       5149.69       5347.90        90.98 o
  -1   2   4       2145.87       2071.17        33.24 o
   0   2   4      17918.39      18350.80       225.12 o
  -3   3   4        517.67        575.02        37.86 o
  -2   3   4       2720.30       2870.01        35.20 o
  -1   3   4       5259.64       5454.45        57.16 o
   0   3   4       5970.35       5777.70       115.31 o
  -4   4   4      17632.39      17870.31       419.74 o
  -3   4   4       6325.69       6450.74        64.51 o
  -2   4   4       5470.82       5396.97        80.62 o
  -1   4   4       3038.95       3105.77        52.26 o
   0   4   4       8270.61       8342.82       144.25 o
  -5   5   4       7092.25       6792.81       128.28 o
  -4   5   4       3624.70       3689.00        50.03 o
  -3   5   4       9683.87       9701.51        80.72 o
  -2   5   4       1373.45       1451.73        34.08 o
  -1   5   4       4325.78       4421.16       158.09 o
   0   5   4      16533.21      16266.65       240.91 o
  -6   6   4       1868.74       1896.98        67.24 o
  -5   6   4         63.08         88.70        11.43 o
  -4   6   4       4274.23       4292.98        87.11 o
  -3   6   4        446.33        434.81        26.85 o
  -2   6   4        366.37        405.82        21.00 o
  -1   6   4         78.60         62.85         9.21 o
   0   6   4        248.08        283.33        39.43 o
  -7   7   4        339.12        364.25        35.59 o
  -6   7   4        332.49        330.35        23.00 o
  -5   7   4        442.79        460.48        24.00 o
  -4   7   4        306.91        290.42        17.81 o
  -3   7   4         34.24         43.73         6.88 o
  -2   7   4        247.70        260.13        17.24 o
  -1   7   4        162.07        169.09        17.64 o
   0   7   4       1265.90       1422.79       109.83 o
  -8   8   4        779.25        670.01        74.62 o
  -7   8   4        101.51        114.56        15.94 o
  -6   8   4       4339.74       4113.72        99.39 o
  -5   8   4        508.84        552.88        30.30 o
  -4   8   4       3310.22       3303.79       107.38 o
  -3   8   4       5933.42       5915.36       147.83 o
  -2   8   4        382.74        411.79        27.45 o
  -1   8   4        621.21        800.22        83.45 o
   0   8   4       8820.70       9372.83       661.02 o
  -9   9   4        549.63        514.08        58.84 o
  -8   9   4       1087.49       1130.60        80.72 o
  -7   9   4       2307.45       2479.55        91.39 o
  -6   9   4       1710.18       1552.82        49.10 o
  -5   9   4        978.45       1030.20        62.67 o
  -4   9   4       1770.67       1754.16        56.16 o
  -3   9   4       1108.81       1227.40        59.10 o
  -2   9   4       1416.21       1428.89        52.13 o
  -1   9   4        474.53        455.84        42.23 o
   0   9   4       1490.54       1684.88       233.29 o
 -10  10   4        933.73        981.67        76.06 o
  -9  10   4        462.44        551.79        50.88 o
  -8  10   4         83.88        110.39        21.34 o
  -7  10   4        997.90       1062.28        70.44 o
  -6  10   4         54.39         54.56        11.00 o
  -5  10   4        917.87        904.99        40.88 o
  -4  10   4        123.26        133.39        15.95 o
  -3  10   4        193.59        201.66        21.48 o
  -2  10   4         28.32         21.32         7.65 o
  -1  10   4         42.60         30.01         7.56 o
   0  10   4         81.11         57.41        24.87 o
 -11  11   4        799.50        466.96       129.35 o
 -10  11   4        378.51        350.47        39.30 o
  -9  11   4        273.54        222.50        33.25 o
  -8  11   4         81.84         56.91        29.87 o
  -7  11   4       1146.25       1202.48       105.23 o
  -6  11   4        310.19        342.05        91.97 o
  -5  11   4        196.54        188.99        25.48 o
  -4  11   4        104.60         74.63        16.10 o
  -3  11   4        358.86        421.84        35.48 o
  -2  11   4        194.56        232.41        38.64 o
  -1  11   4         61.04         42.58        12.77 o
   0  11   4        350.67        219.52        56.44 o
  -9  12   4        105.15         70.63        15.75 o
  -8  12   4         13.34         10.49         9.49 o
  -7  12   4         52.15         40.42         9.03 o
  -6  12   4       1175.50       1288.51       136.13 o
  -5  12   4        479.83        488.13       114.98 o
  -4  12   4         95.11         49.16        16.63 o
  -3  12   4        466.90        347.31        69.89 o
  -1   2   5       3942.83       3966.67        48.62 o
  -2   3   5       9649.40       9743.66        78.07 o
  -1   3   5        881.12        855.51        31.78 o
  -3   4   5       2007.05       2045.16        40.40 o
  -2   4   5        574.44        530.20        17.15 o
  -1   4   5       4495.39       4516.38        56.95 o
  -4   5   5       7562.81       7469.30        79.32 o
  -3   5   5        171.16        161.41        11.52 o
  -2   5   5        843.19        841.29        27.50 o
  -1   5   5        755.75        782.38        34.76 o
  -5   6   5        469.66        480.97        27.30 o
  -4   6   5       6910.69       6683.39        93.98 o
  -3   6   5         10.55         12.56         4.39 o
  -2   6   5        781.09        798.90        32.57 o
  -1   6   5        420.47        402.64        25.75 o
  -6   7   5       3022.98       2954.05        70.26 o
  -5   7   5        371.65        404.41        28.96 o
  -4   7   5       1415.85       1342.84        41.71 o
  -3   7   5       1497.04       1492.10        45.08 o
  -2   7   5        406.41        348.78        23.73 o
  -1   7   5       1087.25       1188.77        50.15 o
  -7   8   5        148.19        102.89        15.97 o
  -6   8   5        771.27        718.77        33.97 o
  -5   8   5       1133.20       1067.16        39.11 o
  -4   8   5        823.60        774.78        33.18 o
  -3   8   5        992.30       1028.00        44.78 o
  -2   8   5        240.34        228.92        22.00 o
  -1   8   5       1706.90       1774.39        68.37 o
  -8   9   5         38.34         82.64        12.92 o
  -7   9   5       1268.32       1236.78        48.57 o
  -6   9   5        546.61        515.60        30.61 o
  -5   9   5        146.46        115.85        13.64 o
  -4   9   5       1111.89       1051.89       104.51 o
  -3   9   5       2692.32       2973.20       104.96 o
  -2   9   5        484.79        552.97        59.23 o
  -1   9   5         31.05         44.15         7.63 o
  -9  10   5         93.53         76.45        14.36 o
  -8  10   5        492.88        496.09        40.30 o
  -7  10   5          9.30         33.53        14.55 o
  -6  10   5         80.81         48.84         9.96 o
  -5  10   5          4.46         13.12         9.13 o
  -4  10   5        399.69        426.66        32.63 o
  -3  10   5         44.37         31.24        10.54 o
  -2  10   5         61.64         68.28        13.73 o
  -1  10   5        580.68        683.59        48.58 o
 -10  11   5        181.06        159.23        30.45 o
  -9  11   5         42.74         28.95         7.78 o
  -8  11   5        332.94        304.34        52.61 o
  -7  11   5        669.29        651.82        52.40 o
  -6  11   5         42.26         25.88        14.66 o
  -5  11   5        490.92        498.18        37.44 o
  -4  11   5        439.74        414.02        39.51 o
  -3  11   5         87.15         68.79        16.27 o
  -2  11   5        156.92        169.34        24.72 o
  -1  11   5         25.62         10.48        13.43 o
  -8  12   5         22.55         -4.15        13.03 o
  -7  12   5         15.82         50.26        21.22 o
  -6  12   5        543.00        612.65        86.74 o
  -5  12   5         21.28          8.54        19.88 o
  -4  12   5        251.93        349.57       121.65 o
   0   0   6      12302.30      12437.37       378.14 o
  -1   1   6         70.24         84.60        11.68 o
   0   1   6         99.76        110.32        14.44 o
  -2   2   6      10805.29      11467.10       274.92 o
  -1   2   6      13503.33      13889.60       127.16 o
   0   2   6       1131.71       1046.40        46.09 o
  -3   3   6        429.73        435.18        31.86 o
  -2   3   6       4888.40       4844.50        68.69 o
  -1   3   6       3477.01       3511.86        62.22 o
   0   3   6       1750.69       1797.09        60.31 o
  -4   4   6         80.78         64.65        14.57 o
  -3   4   6       1246.24       1249.55        37.66 o
  -2   4   6      10926.17      11048.13       116.25 o
  -1   4   6        696.19        742.72        38.73 o
   0   4   6        551.50        574.14        50.54 o
  -5   5   6       1652.46       1682.66        67.47 o
  -4   5   6        676.21        669.33        29.31 o
  -3   5   6       2545.43       2439.60        59.98 o
  -2   5   6       2766.44       2820.97        79.87 o
  -1   5   6        274.02        314.05        28.61 o
   0   5   6       3848.68       3914.73       138.94 o
  -6   6   6       3249.58       3232.77        99.60 o
  -5   6   6        221.35        241.84        21.43 o
  -4   6   6       2634.93       2575.02        73.42 o
  -3   6   6       3126.26       3019.12        79.67 o
  -2   6   6        845.13        805.45        44.85 o
  -1   6   6         44.34         77.44        15.18 o
   0   6   6       2074.31       2186.15       123.27 o
  -7   7   6       3497.48       3372.19       136.29 o
  -6   7   6        243.50        254.11        24.07 o
  -5   7   6        533.87        552.45        36.22 o
  -4   7   6        476.89        459.70        33.84 o
  -3   7   6        192.07        203.04        26.28 o
  -2   7   6       2630.47       2594.12        84.32 o
  -1   7   6        332.00        382.73        39.45 o
   0   7   6       3993.08       4239.76       208.21 o
  -8   8   6       2708.50       2466.89       133.42 o
  -7   8   6        917.22        843.90        42.26 o
  -6   8   6         38.10         44.58         9.54 o
  -5   8   6       3796.38       3856.90       122.18 o
  -4   8   6       2663.61       2891.20       107.40 o
  -3   8   6       5411.83       5794.53       153.84 o
  -2   8   6        415.64        486.03        37.28 o
  -1   8   6        783.43        809.20        58.29 o
   0   8   6       1771.04       1885.81       131.00 o
  -9   9   6       1355.55       1314.75       118.64 o
  -8   9   6         70.34         74.00        18.55 o
  -7   9   6          9.28         -0.25         7.88 o
  -6   9   6        518.59        505.17        36.73 o
  -5   9   6         46.23         44.36        11.28 o
  -4   9   6         13.72         21.93        10.58 o
  -3   9   6        976.86       1046.11        68.43 o
  -2   9   6         59.51         47.35        13.86 o
  -1   9   6        252.48        284.50        35.51 o
   0   9   6        900.90       1091.63       127.16 o
 -10  10   6       2596.00       3201.01       219.04 o
  -9  10   6          4.62         22.05        11.27 o
  -8  10   6         10.52         26.95        10.21 o
  -7  10   6        957.55        977.97        62.01 o
  -6  10   6        107.88        140.19        23.14 o
  -5  10   6         50.96         56.28        14.67 o
  -4  10   6        180.01        226.94        31.98 o
  -3  10   6        586.40        702.68        62.65 o
  -2  10   6         18.26         10.50        12.03 o
  -1  10   6         14.51         40.03        14.76 o
   0  10   6       2243.40       2683.04       319.64 o
  -8  11   6        925.41        450.73        87.89 o
  -7  11   6       2295.93       2123.49       333.84 o
  -6  11   6       1090.11       1222.23       183.54 o
  -5  11   6        622.55        721.88        64.69 o
  -4  11   6       1783.88       2272.87       284.69 o
  -3  11   6        593.61        924.07       119.21 o
  -1   2   7        644.92        612.18        26.49 o
  -2   3   7       2177.33       2040.37        52.14 o
  -1   3   7       6025.35       6088.98        88.46 o
  -3   4   7       4205.93       4263.64        76.34 o
  -2   4   7       2072.08       2015.00        58.17 o
  -1   4   7       4002.68       4014.58        95.75 o
  -4   5   7        255.63        206.13        19.20 o
  -3   5   7        602.69        588.82        34.04 o
  -2   5   7       1043.67       1059.89        48.53 o
  -1   5   7       2648.88       2532.10        81.40 o
  -5   6   7        896.79        841.16        40.86 o
  -4   6   7        272.37        290.77        26.97 o
  -3   6   7       1529.23       1547.91        66.03 o
  -2   6   7       2176.78       2162.33        77.83 o
  -1   6   7        407.63        419.97        34.85 o
  -6   7   7       1632.87       1511.58        63.34 o
  -5   7   7        266.85        257.71        25.65 o
  -4   7   7        639.19        671.04        42.36 o
  -3   7   7       1362.71       1335.19        68.67 o
  -2   7   7       1185.02       1244.05        76.91 o
  -1   7   7       4532.50       4606.01       134.53 o
  -7   8   7        688.54        694.86        44.22 o
  -6   8   7         11.49         35.99        10.00 o
  -5   8   7        269.45        330.50        29.69 o
  -4   8   7        609.43        620.62        44.94 o
  -3   8   7         29.02         17.57        11.14 o
  -2   8   7         10.43         22.30         5.83 o
  -1   8   7         84.38        109.17        22.25 o
  -8   9   7         17.75         10.00         8.88 o
  -7   9   7         98.58        100.47        25.52 o
  -6   9   7       1445.77       1677.16        73.54 o
  -5   9   7        134.34        137.57        25.77 o
  -4   9   7         15.00         27.93        12.73 o
  -3   9   7        127.20        116.05        24.72 o
  -2   9   7        374.74        413.47        43.66 o
  -1   9   7        170.70        211.65        32.91 o
  -8  10   7        122.76        170.84        46.82 o
  -7  10   7         13.18          9.54         6.70 o
  -6  10   7         33.01          6.46        10.62 o
  -5  10   7        343.46        325.20        37.52 o
  -4  10   7         79.60         39.25        23.95 o
  -3  10   7        138.50        105.93        28.53 o
  -2  10   7        349.75        423.12        59.82 o
   0   0   8         93.60         77.93        21.30 o
  -1   1   8       2207.24       2237.84        70.85 o
   0   1   8       5829.17       5930.20       114.03 o
  -2   2   8       1860.60       1844.88        83.28 o
  -1   2   8       3971.69       3971.62        79.81 o
   0   2   8        176.19        130.83        20.02 o
  -3   3   8       2672.40       2576.41        91.02 o
  -2   3   8        214.52        194.36        17.76 o
  -1   3   8         87.08        102.33        12.75 o
   0   3   8        491.26        481.68        49.00 o
  -4   4   8       6387.60       6348.71       136.75 o
  -3   4   8        493.79        492.16        30.57 o
  -2   4   8          8.02         18.56         6.58 o
  -1   4   8       4068.14       4047.08        95.36 o
   0   4   8       5417.34       5130.65       192.93 o
  -5   5   8       9472.32       9485.84       188.68 o
  -4   5   8       3906.33       3902.53        97.39 o
  -3   5   8        757.69        718.46        44.38 o
  -2   5   8       2981.13       3091.51        91.40 o
  -1   5   8       1131.82       1077.80        59.84 o
   0   5   8       1254.33       1253.28        99.27 o
  -6   6   8        673.21        682.08        57.87 o
  -5   6   8         81.23         56.04        11.07 o
  -4   6   8        568.66        491.14        38.22 o
  -3   6   8         83.79         75.56        14.41 o
  -2   6   8       3635.90       3575.55       112.35 o
  -1   6   8        560.49        613.93        56.90 o
   0   6   8       2682.29       2737.27       159.66 o
  -7   7   8        742.00        786.03        73.68 o
  -6   7   8         66.36         56.12        11.83 o
  -5   7   8        447.09        465.27        36.93 o
  -4   7   8         64.71         51.24        10.84 o
  -3   7   8         75.67         94.29        18.60 o
  -2   7   8        125.43        135.96        22.97 o
  -1   7   8         15.52         13.69         8.92 o
   0   7   8        416.53        480.54        66.75 o
  -8   8   8       3817.53       3707.07       200.73 o
  -7   8   8         62.31         50.48        20.13 o
  -6   8   8        502.42        467.09        38.45 o
  -5   8   8       4392.81       4753.21       129.43 o
  -4   8   8        757.36        846.50        78.21 o
  -3   8   8        376.92        343.44        39.12 o
  -2   8   8       1387.75       1460.64        83.97 o
  -1   8   8        155.31        171.81        28.42 o
   0   8   8        420.56        480.99        72.95 o
  -8   9   8        400.89        309.30        49.23 o
  -7   9   8        582.15        509.00        46.26 o
  -6   9   8        257.23        273.95        29.83 o
  -5   9   8       1074.94       1106.36        65.06 o
  -4   9   8        612.50        663.77        50.38 o
  -3   9   8        526.38        544.19        53.34 o
  -2   9   8       2003.98       2087.73       148.44 o
  -1   9   8         54.96         47.73        49.03 o
  -5  10   8        188.86        284.29       122.70 o
  -1   2   9       7327.36       7428.24       113.77 o
  -2   3   9        780.66        739.10        45.64 o
  -1   3   9       1554.05       1619.73        67.37 o
  -3   4   9        390.79        360.69        30.54 o
  -2   4   9        288.10        293.82        29.14 o
  -1   4   9         48.70         41.60        12.47 o
  -4   5   9        113.49        102.75        16.69 o
  -3   5   9        414.89        425.95        36.46 o
  -2   5   9       1228.78       1242.09        61.15 o
  -1   5   9         18.29         11.44         6.05 o
  -5   6   9        288.49        272.24        30.78 o
  -4   6   9        782.58        787.28        50.75 o
  -3   6   9         28.04         38.80         7.82 o
  -2   6   9        818.23        812.14        61.07 o
  -1   6   9        268.56        289.23        32.51 o
  -6   7   9       1041.81        938.08        57.31 o
  -5   7   9        198.37        174.23        23.60 o
  -4   7   9        172.42        162.66        22.54 o
  -3   7   9         23.08         29.60        11.65 o
  -2   7   9         33.32         38.78        16.22 o
  -1   7   9       1973.60       2079.30       102.81 o
  -6   8   9        473.44        445.90        51.29 o
  -5   8   9        101.92        101.59        19.71 o
  -4   8   9          9.40         -8.65        10.61 o
  -3   8   9        656.89        695.71        56.17 o
  -2   8   9        469.88        443.39        87.43 o
  -1   8   9         47.79         44.37        38.10 o
   0   0  10        961.41        877.01        81.90 o
  -1   1  10        599.69        643.57        46.17 o
   0   1  10        203.60        189.22        24.98 o
  -2   2  10       1147.72       1267.43        71.61 o
  -1   2  10          0.02          3.62         7.34 o
   0   2  10        734.14        688.68        66.92 o
  -3   3  10       2510.99       2420.49       129.78 o
  -2   3  10       2755.66       2776.26        94.39 o
  -1   3  10        333.62        271.72        28.83 o
   0   3  10       2461.80       2549.97       131.67 o
  -4   4  10        173.48        154.46        34.69 o
  -3   4  10        402.41        340.38        34.04 o
  -2   4  10        886.03        900.75        57.83 o
  -1   4  10       1920.10       1855.90        79.62 o
   0   4  10         27.45         13.80         7.90 o
  -5   5  10       3229.75       3244.22       139.49 o
  -4   5  10         44.47         22.89        11.00 o
  -3   5  10        219.15        146.88        23.94 o
  -2   5  10       2561.30       2570.10       110.56 o
  -1   5  10        475.79        479.37        43.85 o
   0   5  10        425.34        404.92        57.57 o
  -6   6  10        696.07        470.79       114.13 o
  -5   6  10       1884.20       1896.78        85.31 o
  -4   6  10       1327.82       1238.15        66.75 o
  -3   6  10        741.24        765.20        59.98 o
  -2   6  10       3722.32       3763.69       150.74 o
  -1   6  10        285.47        260.51        37.12 o
   0   6  10       3236.23       3173.54       302.63 o
  -5   7  10        801.13        860.27       111.08 o
  -4   7  10        549.23        558.84        70.40 o
  -3   7  10        154.36        163.43        51.21 o
  -1   2  11       2093.76       2024.16        79.29 o
  -2   3  11       3558.87       3524.49       106.40 o
  -1   3  11        507.54        423.31        39.33 o
  -3   4  11        124.18         99.32        27.74 o
  -2   4  11         37.02         45.95        17.58 o
  -1   4  11        609.44        642.08        48.97 o
  -3   5  11         55.34         58.42        22.55 o
  -2   5  11         51.27         29.78        36.43 o
  -1   5  11        141.66        103.95        59.43 o
                                                
